# Supplementary material for: Linking obesity with white matter microstructure highlights the importance of brainstem tracts and sex differences
Source: Brain Commun. 2026 Jan 30;8(1):fcag026. doi: 10.1093/braincomms/fcag026 (PMC12914739; doi:10.1093/braincomms/fcag026)
Supplement: fcag026_Supplementary_Data [file fcag026_supplementary_data.zip]

Archive with 2 entries (2 files):
- Supplementary Tables.xlsx
- Supplementary_Materials.pdf
