# Supplementary material for: Linking obesity with white matter microstructure highlights the importance of brainstem tracts and sex differences
Source: Brain Commun. 2026 Jan 30;8(1):fcag026. doi: 10.1093/braincomms/fcag026 (PMC12914739; doi:10.1093/braincomms/fcag026)
Supplement: fcag026_Supplementary_Data [file fcag026_supplementary_data.zip › Supplementary Tables.xlsx]

## Sheet: Supplementary Table 1
	FA GCC					FA BCC					FA SCC					FA MCP					FA P					FA FX					FA CST L					FA ALIC L					FA PLIC L					FA RLIC L
Covariate	r-value	lower CI	upper CI	t-value	p-value	r-value	lower CI	upper CI	t-value	p-value	r-value	lower CI	upper CI	t-value	p-value	r-value	lower CI	upper CI	t-value	p-value	r-value	lower CI	upper CI	t-value	p-value	r-value	lower CI	upper CI	t-value	p-value	r-value	lower CI	upper CI	t-value	p-value	r-value	lower CI	upper CI	t-value	p-value	r-value	lower CI	upper CI	t-value	p-value	r-value	lower CI	upper CI	t-value
Intercept	0.99	0.99	0.99	1879.25	0	0.99	0.99	0.99	1931.61	0	1	1	1	3228.68	0	1	1	1	2773.33	0	0.99	0.99	0.99	1486.84	0	0.97	0.97	0.97	789.32	0	0.99	0.99	0.99	1448.29	0	1	1	1	2353.43	0	1	1	1	3147.59	0	1	1	1	2458.82
Obesity	−0.08	−0.09	−0.07	−16.09	4.63992045311294E−58	−0.06	−0.07	−0.05	−11.27	2.03982607189548E−29	−0.05	−0.06	−0.04	−10.22	1.67704620842681E−24	−0.05	−0.06	−0.04	−9.15	5.96151034198973E−20	0.07	0.06	0.08	13.55	9.19581258215197E−42	−0.08	−0.09	−0.07	−16.49	7.24341616130147E−61	0.03	0.02	0.04	5.53	3.15789936131764E−08	−0.05	−0.06	−0.04	−10.08	6.91543767574653E−24	−0.04	−0.05	−0.03	−7.19	6.48933133833609E−13	−0.08	−0.09	−0.07	−16.17
Sex	0.01	0	0.02	2.3	0.0213107	−0.03	−0.04	−0.02	−5.3	1.13541897900112E−07	−0.07	−0.08	−0.06	−13.29	3.03703724367678E−40	0.11	0.1	0.12	21.22	2.30293152780934E−99	0.14	0.13	0.15	28.86	2.62129173960184E−181	−0.2	−0.21	−0.19	−40.94	0	0.21	0.2	0.22	42.57	0	0.16	0.15	0.17	32.13	1.11912119624195E−223	0.09	0.08	0.1	17.55	1.14739770480338E−68	−0.02	−0.03	−0.02	−4.98
Age	−0.34	−0.35	−0.33	−72.62	0	−0.28	−0.28	−0.27	−57.31	0	−0.23	−0.24	−0.22	−47.96	0	−0.23	−0.24	−0.22	−47.26	0	−0.07	−0.08	−0.06	−13.9	7.61769342229773E−44	−0.39	−0.4	−0.38	−84.23	0	−0.06	−0.07	−0.05	−11.68	1.74294486242809E−31	−0.26	−0.26	−0.25	−52.9	0	−0.14	−0.15	−0.13	−28.12	2.32570108440752E−172	−0.22	−0.23	−0.21	−44.71
Age-squared	−0.07	−0.08	−0.06	−14.59	4.18829598884118E−48	−0.05	−0.06	−0.04	−10.22	1.70081065928383E−24	−0.06	−0.07	−0.05	−11.08	1.74029665062512E−28	−0.03	−0.04	−0.02	−6.35	2.1454065211631E−10	0.01	0	0.02	2.75	0.00593943	−0.05	−0.06	−0.04	−10.69	1.21514457070732E−26	−0.01	−0.02	0	−2.79	0.00526465	−0.05	−0.06	−0.04	−10.67	1.53814258372371E−26	0.01	0	0.02	1.18	0.238598	−0.01	−0.02	0	−2.24
Age:Sex	0	−0.01	0.01	−0.49	0.620822	0.01	0	0.02	1.52	0.127524	0	−0.01	0.01	0.64	0.520681	0	−0.01	0.01	−0.16	0.876704	0.02	0.01	0.03	4.72	2.36783338598604E−06	−0.03	−0.04	−0.02	−6.34	2.29373743123974E−10	0	−0.01	0.01	−0.13	0.899676	0.01	0	0.02	2.69	0.00704246	0.03	0.02	0.04	5.79	7.16548146161053E−09	0.03	0.02	0.04	6.05
Age-squared:Sex	0.01	0	0.02	2.63	0.00864508	0.01	0	0.02	2.36	0.0181313	0	−0.01	0.01	−0.33	0.737875	0	−0.01	0.01	0.67	0.499925	0	−0.01	0.01	−0.51	0.608858	0.02	0.01	0.02	3.01	0.00260485	0	−0.01	0.01	0.21	0.835356	0.01	0	0.02	1.21	0.226919	0	−0.01	0.01	−0.88	0.378422	0	−0.01	0.01	0.24
Ethnicity	−0.01	−0.02	0	−2.34	0.0194697	0.01	0	0.02	1.09	0.274288	0.02	0.01	0.03	4.26	2.07561868505506E−05	−0.02	−0.03	−0.01	−4.8	1.57036667352123E−06	0	−0.01	0.01	0.02	0.987456	−0.01	−0.02	0	−1.56	0.119245	−0.02	−0.03	−0.01	−3.12	0.00181477	−0.02	−0.03	−0.01	−4.21	2.51116586255853E−05	0	−0.01	0.01	−0.52	0.599901	0	−0.01	0.01	−0.49
Site 11026	0.1	0.09	0.1	19.13	3.1912234261529E−81	0.01	0	0.02	2.82	0.00478865	0.05	0.04	0.06	10.11	5.3536056117885E−24	0.11	0.11	0.12	23.16	7.39262917920476E−118	0.04	0.03	0.05	7.82	5.5438912362349E−15	0	−0.01	0.01	−0.55	0.583856	0.01	0	0.02	2.96	0.00312408	0.1	0.09	0.1	19.12	4.10446509787039E−81	0.2	0.19	0.21	40.54	0	0.09	0.08	0.1	18.53
Site 11027	−0.01	−0.02	0	−1.04	0.296451	−0.05	−0.06	−0.04	−9.7	3.0689293156804E−22	−0.08	−0.09	−0.07	−15.65	4.52895355084707E−55	−0.02	−0.03	−0.01	−4.76	1.93533593067827E−06	−0.05	−0.06	−0.04	−9.62	7.24252467866497E−22	−0.04	−0.05	−0.03	−7.07	1.61731765072436E−12	−0.01	−0.02	0	−1.94	0.0529665	−0.02	−0.03	−0.01	−3.26	0.00111531	0.04	0.03	0.05	8.43	3.44767668380584E−17	−0.11	−0.12	−0.1	−21.51
Site 11028	0.01	0	0.02	1.82	0.0692086	0.01	0	0.02	1.29	0.198613	0	−0.01	0.01	0.76	0.444465	0	−0.01	0.01	0.57	0.567892	0	−0.01	0.01	0.16	0.87407	0	−0.01	0.01	0.21	0.830007	−0.01	−0.02	0	−2.22	0.026385	0.01	0.01	0.02	2.99	0.00275384	0.02	0.01	0.03	4.3	1.70741435978495E−05	0	−0.01	0.01	0.79
adj. R-squared	0.22					0.15					0.12					0.11					0.03					0.32					0.05					0.13					0.07					0.1
deg. freedom	40029					40029					40029					40029					40029					40029					40029					40029					40029					40029
	AD GCC					AD BCC					AD SCC					AD MCP					AD P					AD FX					AD CST L					AD ALIC L					AD PLIC L					AD RLIC L
Covariate	r-value	lower CI	upper CI	t-value	p-value	r-value	lower CI	upper CI	t-value	p-value	r-value	lower CI	upper CI	t-value	p-value	r-value	lower CI	upper CI	t-value	p-value	r-value	lower CI	upper CI	t-value	p-value	r-value	lower CI	upper CI	t-value	p-value	r-value	lower CI	upper CI	t-value	p-value	r-value	lower CI	upper CI	t-value	p-value	r-value	lower CI	upper CI	t-value	p-value	r-value	lower CI	upper CI	t-value
Intercept	1	1	1	3264.49	0	1	1	1	3204.82	0	1	1	1	3528.18	0	1	1	1	2959.08	0	0.99	0.99	0.99	1513.68	0	0.99	0.99	0.99	1320.92	0	0.99	0.99	0.99	1806.41	0	1	1	1	2924.46	0	1	1	1	3682.88	0	1	1	1	3196.53
Obesity	0.02	0.01	0.03	3.48	0.000499187	0.02	0.01	0.03	4.21	2.60606552951381E−05	−0.01	−0.02	0	−2.79	0.00524889	−0.08	−0.09	−0.07	−16.61	9.73679320154712E−62	−0.13	−0.14	−0.12	−27.12	1.62951785766103E−160	0.02	0.01	0.03	4.6	4.29531324878077E−06	−0.13	−0.14	−0.12	−26.03	4.1257802055146E−148	0.01	0	0.02	1.12	0.264649	−0.02	−0.03	−0.01	−3.88	0.000104006	−0.05	−0.06	−0.04	−10.01
Sex	0.2	0.19	0.21	40.6	0	0.13	0.12	0.14	26.69	1.48154048712241E−155	0.19	0.19	0.2	39.71	0	0.02	0.01	0.03	4.51	6.54955213957991E−06	−0.14	−0.15	−0.13	−27.85	4.61301134681677E−169	0.27	0.26	0.28	55.62	0	0.04	0.03	0.05	7.76	8.54441648409471E−15	0.09	0.08	0.1	18.29	2.06650037356258E−74	0.15	0.14	0.16	30.24	1.36381833519059E−198	0.12	0.11	0.13	23.4
Age	0.25	0.24	0.26	51.31	0	0.32	0.31	0.32	66.61	0	0.2	0.19	0.21	40.55	0	−0.12	−0.13	−0.11	−24.99	7.86633822348401E−137	−0.03	−0.04	−0.02	−6.54	6.14894879741986E−11	0.43	0.42	0.44	94.79	0	−0.04	−0.05	−0.03	−8.92	5.07370056228508E−19	0.26	0.25	0.26	52.91	0	0.05	0.04	0.06	10.69	1.23793323412042E−26	0.08	0.07	0.09	15.57
Age-squared	0.08	0.07	0.09	16.46	1.20329399827558E−60	0.06	0.05	0.07	12.54	5.18188892961761E−36	0.05	0.04	0.06	10.23	1.61435039135722E−24	0	−0.01	0.01	−0.21	0.831211	0.01	0	0.02	2.27	0.0230736	0.04	0.03	0.05	7.45	9.39908546892578E−14	−0.01	−0.02	0	−1.63	0.102064	0.07	0.06	0.08	14.15	2.40730061323485E−45	0.04	0.03	0.05	8.69	3.8362179535202E−18	0.03	0.02	0.04	6.88
Age:Sex	0.02	0.01	0.03	3.51	0.000441698	−0.02	−0.03	−0.01	−3.28	0.00104385	−0.01	−0.02	0	−1.36	0.174661	0	−0.01	0.01	−0.38	0.703335	0	−0.01	0.01	−0.6	0.551459	−0.01	−0.02	0	−2.05	0.0401953	0	−0.01	0.01	−0.81	0.419189	−0.01	−0.02	0	−1.99	0.046335	0.04	0.03	0.05	7.8	6.26877363456164E−15	0	−0.01	0.01	0.52
Age-squared:Sex	−0.01	−0.02	0	−1.38	0.16866	−0.02	−0.03	−0.01	−3.32	0.000888699	0	−0.01	0.01	−0.62	0.53729	0	−0.01	0.01	0.1	0.917752	0	−0.01	0.01	−0.27	0.78493	−0.03	−0.04	−0.02	−5.5	3.75105176285652E−08	0	−0.01	0.01	0.57	0.568243	−0.01	−0.02	0	−1.23	0.218262	0	−0.01	0.01	0.71	0.477642	0	−0.01	0.01	−0.78
Ethnicity	−0.04	−0.05	−0.03	−8.66	4.78328213238028E−18	0	−0.01	0.01	−0.28	0.77862	−0.03	−0.04	−0.02	−6.16	7.36506603761428E−10	−0.02	−0.03	−0.01	−3.14	0.0016895	0.03	0.02	0.04	5.29	1.23748215799601E−07	0.01	0	0.02	1.29	0.195474	−0.02	−0.03	−0.01	−4.66	3.11814568427798E−06	−0.06	−0.07	−0.05	−11.34	9.37697660404107E−30	−0.03	−0.04	−0.02	−6.06	1.40300748605381E−09	−0.04	−0.05	−0.03	−7.18
Site 11026	−0.1	−0.11	−0.09	−19.39	2.42630682511891E−83	0.01	0	0.02	2.41	0.0157999	0.03	0.02	0.04	6.64	3.20768936647232E−11	−0.17	−0.18	−0.16	−34.1	2.73600277299417E−251	−0.05	−0.06	−0.04	−9.54	1.569229899133E−21	0.02	0.01	0.03	3.09	0.00199614	−0.06	−0.07	−0.05	−12.7	7.35722776197158E−37	−0.22	−0.22	−0.21	−44.1	0	−0.15	−0.16	−0.14	−29.61	1.24752626316446E−190	−0.07	−0.08	−0.06	−14.42
Site 11027	−0.13	−0.14	−0.12	−25.97	1.77091560607192E−147	−0.04	−0.05	−0.03	−7.75	9.47566066901665E−15	−0.16	−0.17	−0.15	−32.87	6.96288140371845E−234	−0.26	−0.27	−0.25	−53.17	0	0.01	0	0.01	1.01	0.314158	−0.01	−0.02	0	−1.21	0.227902	−0.01	−0.02	0	−1.84	0.0662739	−0.08	−0.09	−0.07	−16.84	2.23482917233684E−63	−0.07	−0.08	−0.06	−13.7	1.25741483732722E−42	−0.13	−0.14	−0.12	−27.05
Site 11028	0	−0.01	0.01	−0.93	0.354225	0	−0.01	0.01	−0.72	0.470072	−0.01	−0.02	0	−1.05	0.293868	−0.02	−0.03	−0.01	−4.67	3.08904619290018E−06	0	−0.01	0.01	0.26	0.793234	−0.01	−0.02	0	−1.48	0.138842	0	−0.01	0.01	−0.67	0.501173	−0.03	−0.04	−0.02	−5.41	6.45518432958517E−08	−0.03	−0.04	−0.02	−6.6	4.06967104689113E−11	−0.03	−0.04	−0.02	−6.32
adj. R-squared	0.18					0.2					0.14					0.12					0.04					0.35					0.03					0.16					0.06					0.05
deg. freedom	40029					40029					40029					40029					40029					40029					40029					40029					40029					40029
	RD GCC					RD BCC					RD SCC					RD MCP					RD P					RD FX					RD CST L					RD ALIC L					RD PLIC L					RD RLIC L
Covariate	r-value	lower CI	upper CI	t-value	p-value	r-value	lower CI	upper CI	t-value	p-value	r-value	lower CI	upper CI	t-value	p-value	r-value	lower CI	upper CI	t-value	p-value	r-value	lower CI	upper CI	t-value	p-value	r-value	lower CI	upper CI	t-value	p-value	r-value	lower CI	upper CI	t-value	p-value	r-value	lower CI	upper CI	t-value	p-value	r-value	lower CI	upper CI	t-value	p-value	r-value	lower CI	upper CI	t-value
Intercept	0.97	0.97	0.97	830.69	0	0.98	0.98	0.98	917.03	0	0.98	0.98	0.98	1042.95	0	1	1	1	2299.33	0	0.99	0.99	0.99	1185.7	0	0.95	0.95	0.95	598.09	0	0.98	0.98	0.98	962.42	0	0.99	0.99	0.99	1358.34	0	0.99	0.99	0.99	1776.64	0	0.99	0.99	0.99	1657.6
Obesity	0.08	0.07	0.09	15.52	3.68237153098401E−54	0.05	0.04	0.06	10.91	1.14202264906907E−27	0.04	0.03	0.05	7.9	2.85043291815613E−15	−0.01	−0.02	0	−1.81	0.0697753	−0.14	−0.15	−0.13	−27.52	3.62177559422967E−165	0.06	0.05	0.07	11.26	2.29743539363537E−29	−0.09	−0.1	−0.08	−18.21	8.70672675055988E−74	0.04	0.03	0.05	8.07	7.4076612560438E−16	0.02	0.01	0.03	4.72	2.41449161741304E−06	0.04	0.03	0.05	8.81
Sex	0.04	0.03	0.05	8.04	9.08902611789382E−16	0.06	0.05	0.06	11.02	3.20322401699461E−28	0.11	0.1	0.12	22.16	3.87168373013615E−108	−0.07	−0.08	−0.06	−14.91	4.10522877047846E−50	−0.17	−0.18	−0.17	−35.53	2.98873544453991E−272	0.24	0.23	0.25	49.71	0	−0.15	−0.16	−0.14	−30.66	4.22385077023699E−204	−0.09	−0.1	−0.08	−17.41	1.32552323274265E−67	−0.01	−0.02	0	−2.9	0.00376899	0.07	0.06	0.08	13.68
Age	0.35	0.34	0.36	75.31	0	0.32	0.31	0.32	66.52	0	0.25	0.24	0.26	51.96	0	0.11	0.1	0.12	22.39	2.20033767039922E−110	0.02	0.01	0.03	3.62	0.000299322	0.4	0.4	0.41	88.34	0	0.03	0.02	0.04	6.65	3.06660709255417E−11	0.3	0.29	0.3	61.94	0	0.16	0.15	0.17	31.74	2.37037342436043E−218	0.25	0.24	0.26	50.85
Age-squared	0.09	0.08	0.1	17.72	5.48273841403108E−70	0.07	0.06	0.08	13.17	1.54546973189286E−39	0.07	0.06	0.08	13.19	1.26137208935941E−39	0.03	0.02	0.03	5.05	4.55431404862237E−07	−0.01	−0.02	0	−1.24	0.216759	0.06	0.05	0.07	12.19	4.20643495466441E−34	0.01	0	0.01	1.04	0.299961	0.07	0.06	0.08	14.84	1.07599458104099E−49	0.01	0	0.02	2.01	0.0444025	0.03	0.02	0.04	6.65
Age:Sex	0.01	0	0.02	2.38	0.0171091	−0.01	−0.02	0	−1.21	0.224676	0	−0.01	0.01	−0.2	0.841051	0	−0.01	0.01	−0.57	0.566633	−0.02	−0.03	−0.01	−4.56	5.1547759211278E−06	0.03	0.02	0.04	5.71	1.13970139098644E−08	−0.01	−0.02	0	−1.24	0.214562	−0.02	−0.03	−0.01	−3.66	0.000253178	−0.01	−0.02	0	−2.43	0.0149342	−0.02	−0.03	−0.01	−4.67
Age-squared:Sex	−0.01	−0.02	0	−2.19	0.0283718	−0.01	−0.02	0	−2.45	0.0141007	0	−0.01	0.01	0.34	0.737208	0	−0.01	0.01	−0.9	0.36816	0	−0.01	0.01	0.57	0.567515	−0.02	−0.03	−0.01	−3.5	0.000470123	0	−0.01	0.01	0.26	0.795578	−0.01	−0.02	0	−1.42	0.156786	0.01	0	0.02	1.31	0.188625	0	−0.01	0.01	−0.64
Ethnicity	0	−0.01	0.01	0.4	0.686274	0	−0.01	0.01	−0.62	0.537369	−0.03	−0.04	−0.02	−5.36	8.45961918230845E−08	0.01	0	0.02	1.79	0.0736374	0.02	0.01	0.03	4.46	8.25890771291758E−06	0	−0.01	0.01	0.8	0.42292	0.01	0	0.02	1.12	0.26353	−0.01	−0.02	0	−2.72	0.00647754	−0.02	−0.03	−0.01	−4	6.33470553042401E−05	−0.02	−0.03	−0.01	−4.04
Site 11026	−0.11	−0.12	−0.1	−21.85	3.06237767655447E−105	−0.01	−0.02	0	−1.63	0.10334	−0.03	−0.04	−0.02	−6.94	3.92138753690419E−12	−0.24	−0.25	−0.24	−50.54	0	−0.06	−0.07	−0.05	−12.48	1.05986141941161E−35	0.01	0	0.02	2.62	0.00876709	−0.04	−0.05	−0.03	−8.83	1.12503090860611E−18	−0.17	−0.18	−0.16	−33.71	1.24144562726622E−245	−0.27	−0.28	−0.26	−56.89	0	−0.12	−0.13	−0.11	−23.24
Site 11027	−0.03	−0.04	−0.02	−6.66	2.82337299112974E−11	0.03	0.02	0.04	6.2	5.85494294243821E−10	0.02	0.01	0.03	3.45	0.000569285	−0.21	−0.22	−0.2	−42.21	0	0.02	0.01	0.03	4.9	9.45459126102395E−07	0.02	0.01	0.03	3.59	0.000326663	0	−0.01	0.01	0.71	0.478051	−0.03	−0.04	−0.02	−6.76	1.41422943113371E−11	−0.09	−0.1	−0.08	−17.9	2.192893507006E−71	0.01	0	0.02	2.46
Site 11028	−0.01	−0.02	0	−1.95	0.0514963	−0.01	−0.02	0	−1.31	0.188794	−0.01	−0.02	0	−1.05	0.293531	−0.02	−0.03	−0.01	−4.22	2.46509784178882E−05	0	−0.01	0.01	0.38	0.703435	−0.01	−0.02	0	−1.15	0.248975	0.01	0	0.02	1.55	0.121989	−0.02	−0.03	−0.01	−4.61	4.13521701901261E−06	−0.04	−0.05	−0.03	−7.42	1.21264463466319E−13	−0.02	−0.03	−0.01	−3.51
adj. R-squared	0.24					0.19					0.14					0.09					0.05					0.35					0.03					0.17					0.1					0.12
deg. freedom	40029					40029					40029					40029					40029					40029					40029					40029					40029					40029
	MD GCC					MD BCC					MD SCC					MD MCP					MD P					MD FX					MD CST L					MD ALIC L					MD PLIC L					MD RLIC L
Covariate	r-value	lower CI	upper CI	t-value	p-value	r-value	lower CI	upper CI	t-value	p-value	r-value	lower CI	upper CI	t-value	p-value	r-value	lower CI	upper CI	t-value	p-value	r-value	lower CI	upper CI	t-value	p-value	r-value	lower CI	upper CI	t-value	p-value	r-value	lower CI	upper CI	t-value	p-value	r-value	lower CI	upper CI	t-value	p-value	r-value	lower CI	upper CI	t-value	p-value	r-value	lower CI	upper CI	t-value
Intercept	0.99	0.99	0.99	1738.01	0	0.99	0.99	0.99	1806.59	0	1	1	1	2338.15	0	1	1	1	3116.43	0	0.99	0.99	0.99	1411.07	0	0.97	0.97	0.97	832.56	0	0.99	0.99	0.99	1453.37	0	1	1	1	2119.87	0	1	1	1	3602.93	0	1	1	1	2756.47
Obesity	0.07	0.06	0.07	13.06	7.14605719726248E−39	0.05	0.04	0.06	9.59	9.62804762962934E−22	0.02	0.01	0.03	4.21	2.57720725946025E−05	−0.05	−0.06	−0.04	−10.71	1.04131562245442E−26	−0.14	−0.15	−0.13	−29.15	8.05470465507769E−185	0.05	0.04	0.06	9.51	2.0333636178114E−21	−0.12	−0.13	−0.11	−23.9	2.34820242009583E−125	0.03	0.02	0.04	5.92	3.25061295113248E−09	0.01	0	0.02	1.14	0.252506	0.01	0	0.02	1.26
Sex	0.1	0.09	0.11	19.85	2.91060961502302E−87	0.09	0.08	0.1	17.53	1.53755292723592E−68	0.17	0.16	0.17	33.54	3.14714593492509E−243	−0.03	−0.04	−0.02	−6.59	4.53365642166857E−11	−0.17	−0.18	−0.16	−34.49	5.77538719702386E−257	0.25	0.25	0.26	52.74	0	−0.09	−0.1	−0.08	−17.71	6.62201746181737E−70	−0.02	−0.03	−0.01	−4.29	1.76084930179046E−05	0.08	0.07	0.09	16.39	3.34598833767458E−60	0.11	0.1	0.12	21.22
Age	0.35	0.34	0.36	75.06	0	0.34	0.33	0.35	72.99	0	0.26	0.26	0.27	54.89	0	0	−0.01	0.01	−0.69	0.491597	0	−0.01	0.01	−0.67	0.501433	0.42	0.41	0.43	92.53	0	0	−0.01	0.01	0.63	0.527165	0.3	0.29	0.31	63.71	0	0.15	0.14	0.16	30.53	2.30725470328991E−202	0.21	0.2	0.22	43.71
Age-squared	0.1	0.09	0.1	19.15	2.22958650531223E−81	0.07	0.06	0.08	14.23	7.67828340175406E−46	0.07	0.06	0.08	13.91	6.92415404889713E−44	0.01	0.01	0.02	2.98	0.00292932	0	−0.01	0.01	0.26	0.797106	0.06	0.05	0.07	11.08	1.72592161883119E−28	0	−0.01	0.01	−0.02	0.987873	0.08	0.07	0.09	15.86	1.73852548511557E−56	0.03	0.02	0.04	6.87	6.29594710206239E−12	0.04	0.03	0.05	8.12
Age:Sex	0.02	0.01	0.02	3.01	0.00265196	−0.01	−0.02	0	−2.06	0.0397887	0	−0.01	0.01	−0.75	0.452861	0	−0.01	0.01	−0.59	0.55208	−0.02	−0.03	−0.01	−3.13	0.00177016	0.02	0.01	0.03	3.52	0.000433004	−0.01	−0.02	0	−1.22	0.221898	−0.02	−0.03	−0.01	−3.32	0.000898998	0.01	0	0.02	2.89	0.00384549	−0.02	−0.03	−0.01	−3.06
Age-squared:Sex	−0.01	−0.02	0	−2.14	0.0321753	−0.01	−0.02	−0.01	−2.98	0.00285639	0	−0.01	0.01	−0.02	0.9812	0	−0.01	0.01	−0.49	0.626509	0	−0.01	0.01	0.26	0.79551	−0.02	−0.03	−0.01	−4.2	2.72487113831036E−05	0	−0.01	0.01	0.47	0.636211	−0.01	−0.02	0	−1.45	0.148095	0.01	0	0.02	1.47	0.142885	0	−0.01	0.01	−0.81
Ethnicity	−0.01	−0.02	0	−2.62	0.00870994	0	−0.01	0.01	−0.58	0.563515	−0.03	−0.04	−0.02	−6.57	5.0594517474602E−11	0	−0.01	0.01	−0.67	0.502643	0.03	0.02	0.04	5.15	2.58658033735253E−07	0	0	0.01	0.97	0.334094	−0.01	−0.02	0	−1.24	0.214413	−0.03	−0.04	−0.02	−6.5	7.87096688620122E−11	−0.03	−0.04	−0.02	−6.74	1.63616209792165E−11	−0.03	−0.04	−0.02	−6.42
Site 11026	−0.12	−0.13	−0.11	−23.34	9.86775045816526E−120	0	−0.01	0.01	−0.45	0.653125	−0.01	−0.02	0	−1.9	0.0575232	−0.24	−0.25	−0.24	−50.48	0	−0.06	−0.07	−0.05	−11.94	8.32384004801167E−33	0.01	0	0.02	2.8	0.00513786	−0.06	−0.07	−0.05	−11.6	4.41566870194509E−31	−0.2	−0.21	−0.19	−40.97	0	−0.29	−0.3	−0.28	−61.09	0	−0.12	−0.13	−0.11	−23.66
Site 11027	−0.07	−0.08	−0.06	−13.93	5.51583740251971E−44	0.01	0	0.02	1.82	0.0691207	−0.06	−0.07	−0.05	−12.61	2.10328171306412E−36	−0.27	−0.28	−0.26	−56.35	0	0.02	0.01	0.03	3.57	0.000358607	0.01	0	0.02	2.2	0.0279088	0	−0.01	0.01	−0.28	0.78244	−0.06	−0.07	−0.05	−11.52	1.19993989025719E−30	−0.11	−0.12	−0.1	−21.91	8.24455009221445E−106	−0.06	−0.07	−0.05	−11.71
Site 11028	−0.01	−0.02	0	−1.81	0.0701453	−0.01	−0.02	0	−1.24	0.21396	−0.01	−0.02	0	−1.22	0.222383	−0.03	−0.04	−0.02	−5.26	1.45283151672429E−07	0	−0.01	0.01	0.36	0.719274	−0.01	−0.02	0	−1.28	0.198817	0	−0.01	0.01	0.77	0.441161	−0.03	−0.04	−0.02	−5.34	9.19695709195058E−08	−0.05	−0.06	−0.04	−9.65	5.19029056108228E−22	−0.03	−0.04	−0.02	−5.62
adj. R-squared	0.25					0.22					0.17					0.11					0.05					0.36					0.02					0.18					0.13					0.1
deg. freedom	40029					40029					40029					40029					40029					40029					40029					40029					40029					40029
[truncated: 191 more columns]

## Sheet: Supplementary Table 2
	FA GCC					FA BCC					FA SCC					FA MCP					FA P					FA FX					FA CST L					FA ALIC L					FA PLIC L					FA RLIC L
Covariate	r-value	lower CI	upper CI	t-value	p-value	r-value	lower CI	upper CI	t-value	p-value	r-value	lower CI	upper CI	t-value	p-value	r-value	lower CI	upper CI	t-value	p-value	r-value	lower CI	upper CI	t-value	p-value	r-value	lower CI	upper CI	t-value	p-value	r-value	lower CI	upper CI	t-value	p-value	r-value	lower CI	upper CI	t-value	p-value	r-value	lower CI	upper CI	t-value	p-value	r-value	lower CI	upper CI	t-value
Intercept	0.99	0.99	0.99	1945.79	0	1	0.99	1	1999.95	0	1	1	1	3344.93	0	1	1	1	2872.69	0	0.99	0.99	0.99	1549.93	0	0.97	0.97	0.97	813.43	0	0.99	0.99	0.99	1504.78	0	1	1	1	2438.03	0	1	1	1	3263.26	0	1	1	1	2549.33
BMI	−0.1	−0.11	−0.09	−19.23	4.89600605537264E−82	−0.06	−0.07	−0.05	−12.79	2.25996125498248E−37	−0.05	−0.06	−0.04	−10.94	7.76609595078054E−28	−0.05	−0.06	−0.04	−9.39	6.52584590155513E−21	0.1	0.09	0.11	19.31	1.04676841898852E−82	−0.09	−0.1	−0.08	−17.78	1.92683198501454E−70	0.05	0.04	0.06	9.54	1.4545571195314E−21	−0.06	−0.07	−0.05	−11.95	7.5548795765085E−33	−0.05	−0.06	−0.04	−10.26	1.13687091691225E−24	−0.1	−0.11	−0.09	−20.79
Sex	0.02	0.01	0.03	4.13	3.68088277693071E−05	−0.02	−0.03	−0.01	−4.06	4.81350665601967E−05	−0.06	−0.07	−0.05	−12.19	3.92773283829937E−34	0.11	0.1	0.12	21.97	2.39032756022162E−106	0.13	0.12	0.14	26.88	1.07326551902097E−157	−0.19	−0.2	−0.18	−39.05	0	0.2	0.19	0.21	41.4	0	0.16	0.15	0.17	33.1	4.87005476828178E−237	0.09	0.08	0.1	18.46	9.3639599938459E−76	−0.01	−0.02	0	−2.96
Age	−0.34	−0.35	−0.33	−72.7	0	−0.28	−0.28	−0.27	−57.32	0	−0.23	−0.24	−0.22	−47.94	0	−0.23	−0.24	−0.22	−47.23	0	−0.07	−0.08	−0.06	−13.91	7.2341492280537E−44	−0.39	−0.4	−0.38	−84.23	0	−0.06	−0.07	−0.05	−11.65	2.45689687217894E−31	−0.26	−0.26	−0.25	−52.92	0	−0.14	−0.15	−0.13	−28.16	8.23366751445665E−173	−0.22	−0.23	−0.21	−44.81
Age-squared	−0.07	−0.08	−0.06	−14.66	1.61710882902172E−48	−0.05	−0.06	−0.04	−10.25	1.227028557222E−24	−0.06	−0.07	−0.05	−11.1	1.35839300598476E−28	−0.03	−0.04	−0.02	−6.37	1.93771581154116E−10	0.01	0	0.02	2.82	0.004857	−0.05	−0.06	−0.04	−10.73	7.96420969034209E−27	−0.01	−0.02	0	−2.76	0.00582862	−0.05	−0.06	−0.04	−10.7	1.07867265898207E−26	0.01	0	0.02	1.15	0.25101	−0.01	−0.02	0	−2.3
Age:Sex	0	−0.01	0.01	−0.52	0.602841	0.01	0	0.02	1.51	0.129978	0	−0.01	0.01	0.64	0.522322	0	−0.01	0.01	−0.15	0.878189	0.02	0.01	0.03	4.78	1.72106892242322E−06	−0.03	−0.04	−0.02	−6.35	2.16254656655342E−10	0	−0.01	0.01	−0.09	0.930757	0.01	0	0.02	2.68	0.00732738	0.03	0.02	0.04	5.76	8.29826812498373E−09	0.03	0.02	0.04	6.03
Age-squared:Sex	0.01	0	0.02	2.6	0.00942401	0.01	0	0.02	2.34	0.0190556	0	−0.01	0.01	−0.35	0.727143	0	−0.01	0.01	0.66	0.506601	0	−0.01	0.01	−0.47	0.639601	0.01	0.01	0.02	2.99	0.00279927	0	−0.01	0.01	0.24	0.814026	0.01	0	0.02	1.19	0.234548	0	−0.01	0.01	−0.91	0.365353	0	−0.01	0.01	0.2
Ethnicity	−0.01	−0.02	0	−2.24	0.0249794	0.01	0	0.02	1.16	0.2475	0.02	0.01	0.03	4.31	1.64316563231098E−05	−0.02	−0.03	−0.01	−4.76	1.93784142958034E−06	0	−0.01	0.01	−0.09	0.925678	−0.01	−0.02	0	−1.47	0.140224	−0.02	−0.03	−0.01	−3.18	0.00147262	−0.02	−0.03	−0.01	−4.16	3.24744617500825E−05	0	−0.01	0.01	−0.47	0.640611	0	−0.01	0.01	−0.38
Site 11026	0.09	0.08	0.1	18.56	1.37588301467157E−76	0.01	0	0.02	2.46	0.0140808	0.05	0.04	0.06	9.81	1.10694245085146E−22	0.11	0.1	0.12	22.89	2.94111092339589E−115	0.04	0.03	0.05	8.49	2.16459113527134E−17	−0.01	−0.01	0	−1.03	0.304598	0.02	0.01	0.03	3.32	0.000901262	0.09	0.08	0.1	18.75	4.01841690617561E−78	0.2	0.19	0.21	40.17	0	0.09	0.08	0.1	17.89
Site 11027	−0.01	−0.01	0	−1.03	0.30289	−0.05	−0.06	−0.04	−9.7	3.32546026130073E−22	−0.08	−0.09	−0.07	−15.64	5.32564829138064E−55	−0.02	−0.03	−0.01	−4.75	2.06343544151033E−06	−0.05	−0.06	−0.04	−9.64	5.61096264339888E−22	−0.04	−0.04	−0.03	−7.05	1.83270689392986E−12	−0.01	−0.02	0	−1.93	0.0532159	−0.02	−0.03	−0.01	−3.25	0.00114779	0.04	0.03	0.05	8.44	3.23331571996684E−17	−0.11	−0.12	−0.1	−21.55
Site 11028	0.01	0	0.02	1.77	0.0771898	0.01	0	0.02	1.25	0.209847	0	−0.01	0.01	0.74	0.459238	0	−0.01	0.01	0.55	0.581075	0	−0.01	0.01	0.22	0.822904	0	−0.01	0.01	0.17	0.861775	−0.01	−0.02	0	−2.18	0.0289321	0.01	0.01	0.02	2.96	0.00304321	0.02	0.01	0.03	4.27	1.9697710501693E−05	0	−0.01	0.01	0.73
adj. R-squared	0.22					0.15					0.13					0.11					0.04					0.32					0.05					0.14					0.07					0.11
deg. freedom	40029					40029					40029					40029					40029					40029					40029					40029					40029					40029
	AD GCC					AD BCC					AD SCC					AD MCP					AD P					AD FX					AD CST L					AD ALIC L					AD PLIC L					AD RLIC L
Covariate	r-value	lower CI	upper CI	t-value	p-value	r-value	lower CI	upper CI	t-value	p-value	r-value	lower CI	upper CI	t-value	p-value	r-value	lower CI	upper CI	t-value	p-value	r-value	lower CI	upper CI	t-value	p-value	r-value	lower CI	upper CI	t-value	p-value	r-value	lower CI	upper CI	t-value	p-value	r-value	lower CI	upper CI	t-value	p-value	r-value	lower CI	upper CI	t-value	p-value	r-value	lower CI	upper CI	t-value
Intercept	1	1	1	3385.93	0	1	1	1	3324.41	0	1	1	1	3657.73	0	1	1	1	3070.21	0	0.99	0.99	0.99	1572.49	0	0.99	0.99	0.99	1370.82	0	0.99	0.99	0.99	1875.77	0	1	1	1	3032.48	0	1	1	1	3817.67	0	1	1	1	3313.12
BMI	0.02	0.01	0.03	3.53	0.000420525	0.02	0.01	0.03	4.52	6.10270836603809E−06	−0.02	−0.03	−0.01	−4.43	9.66266479309874E−06	−0.11	−0.12	−0.1	−21.91	8.85709156923373E−106	−0.18	−0.19	−0.17	−37.17	2.2554799134448E−297	0.02	0.01	0.03	3.12	0.00182417	−0.17	−0.18	−0.16	−34.46	1.62747405210859E−256	0	−0.01	0.01	0.11	0.909563	−0.02	−0.03	−0.01	−4.84	1.30606959005261E−06	−0.06	−0.07	−0.05	−12.36
Sex	0.2	0.19	0.21	40.04	0	0.13	0.12	0.14	26.11	5.16431417650482E−149	0.2	0.19	0.21	39.92	0	0.03	0.02	0.04	6.61	3.83952572729984E−11	−0.12	−0.13	−0.11	−24.3	1.91764478528769E−129	0.27	0.26	0.27	55.03	0	0.06	0.05	0.07	11.1	1.41900465872629E−28	0.09	0.08	0.1	18.19	1.295811518358E−73	0.15	0.14	0.16	30.53	2.3742745311845E−202	0.12	0.11	0.13	24.46
Age	0.25	0.24	0.26	51.3	0	0.32	0.31	0.32	66.61	0	0.2	0.19	0.21	40.55	0	−0.12	−0.13	−0.11	−25.07	1.2643155836335E−137	−0.03	−0.04	−0.02	−6.63	3.45192095896484E−11	0.43	0.42	0.44	94.74	0	−0.04	−0.05	−0.04	−8.99	2.68907304007534E−19	0.26	0.25	0.26	52.9	0	0.05	0.04	0.06	10.69	1.18241294599057E−26	0.08	0.07	0.09	15.59
Age-squared	0.08	0.07	0.09	16.46	1.10002606675901E−60	0.06	0.05	0.07	12.55	4.6399523107876E−36	0.05	0.04	0.06	10.21	1.85948035645967E−24	0	−0.01	0.01	−0.27	0.784071	0.01	0	0.02	2.18	0.029034	0.04	0.03	0.05	7.45	9.69664377586019E−14	−0.01	−0.02	0	−1.74	0.0818535	0.07	0.06	0.08	14.14	2.59766221487177E−45	0.04	0.03	0.05	8.68	4.2413909161954E−18	0.03	0.02	0.04	6.85
Age:Sex	0.02	0.01	0.03	3.51	0.000443613	−0.02	−0.03	−0.01	−3.28	0.00104824	−0.01	−0.02	0	−1.37	0.169646	0	−0.01	0.01	−0.43	0.668014	0	−0.01	0.01	−0.69	0.490076	−0.01	−0.02	0	−2.07	0.038535	0	−0.01	0.01	−0.89	0.375102	−0.01	−0.02	0	−2	0.0451427	0.04	0.03	0.05	7.79	6.64228210949873E−15	0	−0.01	0.01	0.5
Age-squared:Sex	−0.01	−0.02	0	−1.37	0.169826	−0.02	−0.03	−0.01	−3.32	0.000907544	0	−0.01	0.01	−0.63	0.529579	0	−0.01	0.01	0.06	0.953506	0	−0.01	0.01	−0.36	0.721985	−0.03	−0.04	−0.02	−5.51	3.69718811285864E−08	0	−0.01	0.01	0.5	0.614917	−0.01	−0.02	0	−1.24	0.21667	0	−0.01	0.01	0.7	0.483254	0	−0.01	0.01	−0.8
Ethnicity	−0.04	−0.05	−0.03	−8.68	4.17376009158764E−18	0	−0.01	0.01	−0.3	0.762343	−0.03	−0.04	−0.02	−6.13	8.65272828156651E−10	−0.02	−0.02	−0.01	−3.03	0.00245129	0.03	0.02	0.04	5.54	3.12396798897885E−08	0.01	0	0.02	1.29	0.19819	−0.02	−0.03	−0.01	−4.51	6.62421764942094E−06	−0.06	−0.07	−0.05	−11.33	9.83180732028672E−30	−0.03	−0.04	−0.02	−6.03	1.63688255001535E−09	−0.04	−0.05	−0.03	−7.12
Site 11026	−0.1	−0.11	−0.09	−19.28	1.99121055871426E−82	0.01	0	0.02	2.53	0.0113245	0.03	0.02	0.04	6.47	9.91025653150067E−11	−0.17	−0.18	−0.16	−34.86	2.44914630893031E−262	−0.05	−0.06	−0.04	−10.84	2.54042932001593E−27	0.02	0.01	0.03	3.12	0.0018373	−0.07	−0.08	−0.06	−13.88	1.07727300308516E−43	−0.22	−0.22	−0.21	−44.08	0	−0.15	−0.16	−0.14	−29.73	3.74342309102355E−192	−0.07	−0.08	−0.06	−14.79
Site 11027	−0.13	−0.14	−0.12	−25.98	1.54153247996121E−147	−0.04	−0.05	−0.03	−7.75	9.0547009014716E−15	−0.16	−0.17	−0.15	−32.88	5.81169873578234E−234	−0.26	−0.27	−0.25	−53.3	0	0.01	0	0.01	1.03	0.304503	−0.01	−0.02	0	−1.22	0.223592	−0.01	−0.02	0	−1.83	0.0668334	−0.08	−0.09	−0.07	−16.84	2.07147814088598E−63	−0.07	−0.08	−0.06	−13.7	1.28449915396485E−42	−0.13	−0.14	−0.12	−27.06
Site 11028	0	−0.01	0.01	−0.92	0.357914	0	−0.01	0.01	−0.71	0.476421	−0.01	−0.02	0	−1.07	0.286314	−0.02	−0.03	−0.01	−4.74	2.09231580208953E−06	0	−0.01	0.01	0.14	0.884862	−0.01	−0.02	0	−1.48	0.138628	0	−0.01	0.01	−0.78	0.433364	−0.03	−0.04	−0.02	−5.41	6.29736500396875E−08	−0.03	−0.04	−0.02	−6.62	3.68762866015678E−11	−0.03	−0.04	−0.02	−6.36
adj. R-squared	0.18					0.2					0.14					0.12					0.06					0.35					0.04					0.16					0.06					0.05
deg. freedom	40029					40029					40029					40029					40029					40029					40029					40029					40029					40029
	RD GCC					RD BCC					RD SCC					RD MCP					RD P					RD FX					RD CST L					RD ALIC L					RD PLIC L					RD RLIC L
Covariate	r-value	lower CI	upper CI	t-value	p-value	r-value	lower CI	upper CI	t-value	p-value	r-value	lower CI	upper CI	t-value	p-value	r-value	lower CI	upper CI	t-value	p-value	r-value	lower CI	upper CI	t-value	p-value	r-value	lower CI	upper CI	t-value	p-value	r-value	lower CI	upper CI	t-value	p-value	r-value	lower CI	upper CI	t-value	p-value	r-value	lower CI	upper CI	t-value	p-value	r-value	lower CI	upper CI	t-value
Intercept	0.97	0.97	0.97	867.55	0	0.98	0.98	0.98	954.84	0	0.98	0.98	0.98	1084.01	0	1	1	1	2383.98	0	0.99	0.99	0.99	1230.33	0	0.95	0.95	0.95	623.79	0	0.98	0.98	0.98	995.76	0	0.99	0.99	0.99	1411.36	0	0.99	0.99	0.99	1844.47	0	0.99	0.99	0.99	1722.66
BMI	0.09	0.08	0.1	18.44	1.3672064425197E−75	0.06	0.05	0.07	12.38	3.75717204261931E−35	0.04	0.03	0.05	8.11	5.01947702057876E−16	−0.03	−0.04	−0.02	−5.08	3.69459333762106E−07	−0.19	−0.2	−0.18	−38.14	1.116060003606E−312	0.06	0.05	0.07	11.25	2.6041061377764E−29	−0.13	−0.14	−0.12	−25.91	7.58865777991046E−147	0.05	0.04	0.06	9.06	1.34621922830187E−19	0.04	0.03	0.05	7.28	3.42431644147389E−13	0.06	0.05	0.07	11.15
Sex	0.03	0.02	0.04	6.25	4.22614201846555E−10	0.05	0.04	0.06	9.79	1.29325078427922E−22	0.11	0.1	0.12	21.27	7.10549996274928E−100	−0.07	−0.08	−0.06	−14.3	2.93552335766758E−46	−0.16	−0.17	−0.15	−31.91	9.95201401308291E−221	0.24	0.23	0.24	48.38	0	−0.14	−0.15	−0.13	−28.08	7.52295982364239E−172	−0.09	−0.1	−0.08	−18.16	1.94559009336318E−73	−0.02	−0.03	−0.01	−3.6	0.000320523	0.06	0.05	0.07	12.54
Age	0.35	0.34	0.36	75.39	0	0.32	0.31	0.32	66.53	0	0.25	0.24	0.26	51.93	0	0.11	0.1	0.12	22.36	4.88748997045429E−110	0.02	0.01	0.03	3.61	0.000310476	0.4	0.4	0.41	88.3	0	0.03	0.02	0.04	6.63	3.30019671312372E−11	0.3	0.29	0.3	61.94	0	0.16	0.15	0.17	31.77	8.14021617218577E−219	0.25	0.24	0.26	50.88
Age-squared	0.09	0.08	0.1	17.78	1.75547911072018E−70	0.07	0.06	0.08	13.2	1.01554087712315E−39	0.07	0.06	0.08	13.2	1.05144407480573E−39	0.03	0.02	0.03	5.02	5.14229224337889E−07	−0.01	−0.02	0	−1.36	0.174742	0.06	0.05	0.07	12.2	3.42767209817385E−34	0	0	0.01	0.96	0.335956	0.07	0.06	0.08	14.86	7.78338744177742E−50	0.01	0	0.02	2.04	0.041821	0.03	0.02	0.04	6.68
Age:Sex	0.01	0	0.02	2.41	0.0159432	−0.01	−0.02	0	−1.2	0.22838	0	−0.01	0.01	−0.2	0.839847	0	−0.01	0.01	−0.61	0.544156	−0.02	−0.03	−0.01	−4.69	2.69722879076619E−06	0.03	0.02	0.04	5.7	1.1768863230005E−08	−0.01	−0.02	0	−1.32	0.187691	−0.02	−0.03	−0.01	−3.65	0.00025891	−0.01	−0.02	0	−2.41	0.0159363	−0.02	−0.03	−0.01	−4.65
Age-squared:Sex	−0.01	−0.02	0	−2.16	0.0305062	−0.01	−0.02	0	−2.44	0.0148187	0	−0.01	0.01	0.34	0.73033	0	−0.01	0.01	−0.92	0.357735	0	−0.01	0.01	0.49	0.622413	−0.02	−0.03	−0.01	−3.49	0.000490469	0	−0.01	0.01	0.2	0.841106	−0.01	−0.02	0	−1.4	0.16069	0.01	0	0.02	1.33	0.182282	0	−0.01	0.01	−0.62
Ethnicity	0	−0.01	0.01	0.31	0.755825	0	−0.01	0.01	−0.68	0.497892	−0.03	−0.04	−0.02	−5.39	6.89818581837411E−08	0.01	0	0.02	1.83	0.0679463	0.02	0.01	0.03	4.71	2.50585370258518E−06	0	−0.01	0.01	0.75	0.452208	0.01	0	0.02	1.27	0.20449	−0.01	−0.02	0	−2.77	0.00565412	−0.02	−0.03	−0.01	−4.04	5.25075943654055E−05	−0.02	−0.03	−0.01	−4.1
Site 11026	−0.11	−0.12	−0.1	−21.31	3.54690027855963E−100	−0.01	−0.02	0	−1.28	0.202221	−0.03	−0.04	−0.02	−6.73	1.74113139994375E−11	−0.25	−0.25	−0.24	−50.73	0	−0.07	−0.08	−0.06	−13.85	1.51898360861513E−43	0.01	0	0.02	2.89	0.00379918	−0.05	−0.06	−0.04	−9.74	2.15566077500894E−22	−0.16	−0.17	−0.16	−33.42	1.39348376204435E−241	−0.27	−0.28	−0.26	−56.58	0	−0.11	−0.12	−0.1	−22.88
Site 11027	−0.03	−0.04	−0.02	−6.68	2.409910710011E−11	0.03	0.02	0.04	6.19	6.22123603230208E−10	0.02	0.01	0.03	3.43	0.00059342	−0.21	−0.22	−0.2	−42.23	0	0.02	0.01	0.03	4.96	7.20512759313088E−07	0.02	0.01	0.03	3.58	0.000348891	0	−0.01	0.01	0.72	0.47303	−0.03	−0.04	−0.02	−6.77	1.31257457531734E−11	−0.09	−0.1	−0.08	−17.91	1.95212480161886E−71	0.01	0	0.02	2.45
Site 11028	−0.01	−0.02	0	−1.9	0.0574352	−0.01	−0.02	0	−1.28	0.199281	−0.01	−0.01	0	−1.03	0.301299	−0.02	−0.03	−0.01	−4.25	2.18925615691621E−05	0	−0.01	0.01	0.26	0.794834	−0.01	−0.02	0	−1.13	0.258045	0.01	0	0.02	1.47	0.142633	−0.02	−0.03	−0.01	−4.58	4.58264356935489E−06	−0.04	−0.05	−0.03	−7.39	1.44893961282525E−13	−0.02	−0.03	−0.01	−3.48
adj. R-squared	0.24					0.19					0.14					0.09					0.07					0.35					0.04					0.17					0.1					0.12
deg. freedom	40029					40029					40029					40029					40029					40029					40029					40029					40029					40029
	MD GCC					MD BCC					MD SCC					MD MCP					MD P					MD FX					MD CST L					MD ALIC L					MD PLIC L					MD RLIC L
Covariate	r-value	lower CI	upper CI	t-value	p-value	r-value	lower CI	upper CI	t-value	p-value	r-value	lower CI	upper CI	t-value	p-value	r-value	lower CI	upper CI	t-value	p-value	r-value	lower CI	upper CI	t-value	p-value	r-value	lower CI	upper CI	t-value	p-value	r-value	lower CI	upper CI	t-value	p-value	r-value	lower CI	upper CI	t-value	p-value	r-value	lower CI	upper CI	t-value	p-value	r-value	lower CI	upper CI	t-value
Intercept	0.99	0.99	0.99	1807.83	0	0.99	0.99	0.99	1876.91	0	1	1	1	2425.5	0	1	1	1	3232.97	0	0.99	0.99	0.99	1466.77	0	0.97	0.97	0.97	866.22	0	0.99	0.99	0.99	1508.2	0	1	1	1	2200	0	1	1	1	3736.35	0	1	1	1	2858.52
BMI	0.08	0.07	0.09	15.3	1.02504508182055E−52	0.05	0.04	0.06	10.81	3.50574070795675E−27	0.02	0.01	0.03	3.62	0.000291102	−0.08	−0.09	−0.07	−15.81	4.22469659174493E−56	−0.2	−0.21	−0.19	−40.29	0	0.05	0.04	0.05	9.06	1.42001213079323E−19	−0.16	−0.17	−0.15	−32.95	5.70890908440579E−235	0.03	0.02	0.04	6.17	7.00102479167941E−10	0.01	0	0.02	2.46	0.013798	0.01	0	0.02	1.75
Sex	0.09	0.08	0.1	18.29	1.88288258100249E−74	0.08	0.07	0.09	16.41	2.54343734593532E−60	0.16	0.15	0.17	33.01	7.54563725651382E−236	−0.03	−0.03	−0.02	−5.01	5.45411434767095E−07	−0.15	−0.16	−0.14	−30.7	1.34964488572697E−204	0.25	0.24	0.26	51.6	0	−0.07	−0.08	−0.06	−14.51	1.30219362057403E−47	−0.02	−0.03	−0.01	−4.85	1.27084085727007E−06	0.08	0.07	0.09	16.05	8.85093858149232E−58	0.1	0.09	0.11	20.93
Age	0.35	0.34	0.36	75.1	0	0.34	0.33	0.35	73	0	0.26	0.26	0.27	54.87	0	0	−0.01	0.01	−0.72	0.470422	0	−0.01	0.01	−0.72	0.471895	0.42	0.41	0.43	92.48	0	0	−0.01	0.01	0.6	0.546614	0.3	0.29	0.31	63.7	0	0.15	0.14	0.16	30.55	1.25839101270845E−202	0.21	0.2	0.22	43.72
Age-squared	0.1	0.09	0.11	19.2	8.65116565743337E−82	0.07	0.06	0.08	14.26	5.23579836775023E−46	0.07	0.06	0.08	13.91	6.78124781802777E−44	0.01	0	0.02	2.93	0.00339148	0	−0.01	0.01	0.14	0.886823	0.06	0.05	0.07	11.09	1.54349090993847E−28	0	−0.01	0.01	−0.11	0.91147	0.08	0.07	0.09	15.87	1.46004215468123E−56	0.03	0.02	0.04	6.89	5.83241695272733E−12	0.04	0.03	0.05	8.13
Age:Sex	0.02	0.01	0.02	3.03	0.00248614	−0.01	−0.02	0	−2.05	0.0405186	0	−0.01	0.01	−0.76	0.448009	0	−0.01	0.01	−0.64	0.519765	−0.02	−0.03	−0.01	−3.26	0.001132	0.02	0.01	0.03	3.51	0.000448963	−0.01	−0.02	0	−1.31	0.189899	−0.02	−0.03	−0.01	−3.32	0.0008978	0.01	0	0.02	2.9	0.00368431	−0.02	−0.03	−0.01	−3.05
Age-squared:Sex	−0.01	−0.02	0	−2.12	0.0341207	−0.01	−0.02	−0.01	−2.97	0.00300283	0	−0.01	0.01	−0.02	0.982063	0	−0.01	0.01	−0.53	0.599061	0	−0.01	0.01	0.17	0.862527	−0.02	−0.03	−0.01	−4.19	2.81769977527567E−05	0	−0.01	0.01	0.4	0.686495	−0.01	−0.02	0	−1.44	0.150141	0.01	0	0.02	1.47	0.140618	0	−0.01	0.01	−0.8
Ethnicity	−0.01	−0.02	0	−2.7	0.00689061	0	−0.01	0.01	−0.63	0.528335	−0.03	−0.04	−0.02	−6.58	4.63646790091364E−11	0	−0.01	0.01	−0.58	0.561547	0.03	0.02	0.04	5.42	5.87233109293948E−08	0	−0.01	0.01	0.93	0.353571	−0.01	−0.02	0	−1.07	0.286032	−0.03	−0.04	−0.02	−6.53	6.51854761707825E−11	−0.03	−0.04	−0.02	−6.75	1.45993427055348E−11	−0.03	−0.04	−0.02	−6.43
Site 11026	−0.11	−0.12	−0.1	−22.89	3.37466645672783E−115	0	−0.01	0.01	−0.14	0.885858	−0.01	−0.02	0	−1.83	0.067688	−0.25	−0.26	−0.24	−51.06	0	−0.07	−0.08	−0.06	−13.39	9.03866771040969E−41	0.02	0.01	0.02	3	0.00267505	−0.06	−0.07	−0.05	−12.77	3.02679109305487E−37	−0.2	−0.21	−0.19	−40.77	0	−0.29	−0.3	−0.28	−60.92	0	−0.12	−0.13	−0.11	−23.57
Site 11027	−0.07	−0.08	−0.06	−13.95	3.92723091680227E−44	0.01	0	0.02	1.81	0.0707288	−0.06	−0.07	−0.05	−12.62	1.91278329703391E−36	−0.27	−0.28	−0.26	−56.45	0	0.02	0.01	0.03	3.62	0.000300479	0.01	0	0.02	2.18	0.0290721	0	−0.01	0.01	−0.27	0.788884	−0.06	−0.07	−0.05	−11.53	1.08401123023574E−30	−0.11	−0.12	−0.1	−21.91	8.38141946276178E−106	−0.06	−0.07	−0.05	−11.71
Site 11028	−0.01	−0.02	0	−1.77	0.0764062	−0.01	−0.02	0	−1.22	0.223873	−0.01	−0.02	0	−1.22	0.224025	−0.03	−0.04	−0.02	−5.32	1.02486838963948E−07	0	−0.01	0.01	0.23	0.816207	−0.01	−0.02	0	−1.27	0.204315	0	−0.01	0.01	0.67	0.503868	−0.03	−0.04	−0.02	−5.33	9.8813646261673E−08	−0.05	−0.06	−0.04	−9.64	5.75587467369686E−22	−0.03	−0.04	−0.02	−5.62
adj. R-squared	0.25					0.22					0.17					0.11					0.07					0.36					0.04					0.18					0.13					0.1
deg. freedom	40029					40029					40029					40029					40029					40029					40029					40029					40029					40029
[truncated: 191 more columns]

## Sheet: Supplementary Table 3
	FA GCC					FA BCC					FA SCC					FA MCP					FA P					FA FX					FA CST L					FA ALIC L					FA PLIC L					FA RLIC L
Covariate	r-value	lower CI	upper CI	t-value	p-value	r-value	lower CI	upper CI	t-value	p-value	r-value	lower CI	upper CI	t-value	p-value	r-value	lower CI	upper CI	t-value	p-value	r-value	lower CI	upper CI	t-value	p-value	r-value	lower CI	upper CI	t-value	p-value	r-value	lower CI	upper CI	t-value	p-value	r-value	lower CI	upper CI	t-value	p-value	r-value	lower CI	upper CI	t-value	p-value	r-value	lower CI	upper CI	t-value
Intercept	0.99	0.99	0.99	1845.73	0	0.99	0.99	0.99	1899.88	0	1	1	1	3181.91	0	1	1	1	2730.48	0	0.99	0.99	0.99	1477.45	0	0.97	0.97	0.97	769.17	0	0.99	0.99	0.99	1432.8	0	1	1	1	2315.45	0	1	1	1	3100.82	0	1	1	1	2421.44
WC	−0.09	−0.1	−0.08	−18.55	1.70638006340193E−76	−0.07	−0.08	−0.06	−14.4	6.73413243157127E−47	−0.07	−0.08	−0.06	−14.49	1.95101310575041E−47	−0.05	−0.06	−0.04	−9.11	8.4800807400796E−20	0.08	0.07	0.09	16.95	3.10268627558735E−64	−0.09	−0.1	−0.08	−18	3.52531594583314E−72	0.04	0.03	0.05	7.27	3.79607957435333E−13	−0.04	−0.05	−0.03	−8.79	1.60281278131712E−18	−0.04	−0.05	−0.03	−7.23	5.01558109857132E−13	−0.11	−0.12	−0.1	−22.37
Sex	0.05	0.04	0.06	10.27	1.04549033312454E−24	0.01	0	0.02	1.67	0.095018	−0.03	−0.04	−0.02	−5.4	6.71045774272654E−08	0.11	0.1	0.12	22.91	2.19060902959511E−115	0.09	0.08	0.1	18.2	9.98834282095194E−74	−0.14	−0.15	−0.13	−28.51	5.87025226203781E−177	0.17	0.16	0.18	34.68	1.18159421027949E−259	0.16	0.15	0.17	32.45	4.56159150628905E−228	0.09	0.08	0.1	18.81	1.40161452420786E−78	0.03	0.02	0.04	5.51
Age	−0.34	−0.35	−0.33	−71.6	0	−0.27	−0.28	−0.26	−56.55	0	−0.23	−0.24	−0.22	−47.23	0	−0.23	−0.24	−0.22	−46.7	0	−0.07	−0.08	−0.06	−14.85	9.56398092400719E−50	−0.38	−0.39	−0.38	−83.2	0	−0.06	−0.07	−0.05	−12.08	1.63083984763469E−33	−0.25	−0.26	−0.24	−52.31	0	−0.14	−0.15	−0.13	−27.68	4.29965535782162E−167	−0.21	−0.22	−0.2	−43.62
Age-squared	−0.07	−0.08	−0.06	−14.52	1.20901262668668E−47	−0.05	−0.06	−0.04	−10.17	2.90041171557928E−24	−0.06	−0.06	−0.05	−11.04	2.78366706085098E−28	−0.03	−0.04	−0.02	−6.3	2.96278620846242E−10	0.01	0	0.02	2.68	0.00736712	−0.05	−0.06	−0.04	−10.61	2.96625030223554E−26	−0.01	−0.02	0	−2.82	0.00477507	−0.05	−0.06	−0.04	−10.61	2.85465155950466E−26	0.01	0	0.02	1.22	0.223312	−0.01	−0.02	0	−2.16
Age:Sex	0	−0.01	0.01	−0.36	0.715978	0.01	0	0.02	1.61	0.106487	0	−0.01	0.01	0.72	0.471418	0	−0.01	0.01	−0.08	0.938574	0.02	0.01	0.03	4.62	3.87373583703366E−06	−0.03	−0.04	−0.02	−6.21	5.3720127644731E−10	0	−0.01	0.01	−0.17	0.865702	0.01	0	0.02	2.78	0.00538226	0.03	0.02	0.04	5.85	4.95862855678235E−09	0.03	0.02	0.04	6.2
Age-squared:Sex	0.01	0	0.02	2.59	0.00973753	0.01	0	0.02	2.33	0.0200127	0	−0.01	0.01	−0.38	0.704397	0	−0.01	0.01	0.66	0.51011	0	−0.01	0.01	−0.47	0.640114	0.01	0.01	0.02	2.97	0.00293574	0	−0.01	0.01	0.23	0.819384	0.01	0	0.02	1.2	0.230868	0	−0.01	0.01	−0.89	0.371467	0	−0.01	0.01	0.18
Ethnicity	−0.01	−0.02	0	−2.54	0.0109938	0	−0.01	0.01	0.94	0.34672	0.02	0.01	0.03	4.11	3.91369855006449E−05	−0.02	−0.03	−0.01	−4.91	9.23463147658489E−07	0	−0.01	0.01	0.2	0.843456	−0.01	−0.02	0	−1.76	0.0783076	−0.02	−0.03	−0.01	−3.04	0.00234164	−0.02	−0.03	−0.01	−4.32	1.56552366948015E−05	0	−0.01	0.01	−0.61	0.543279	0	−0.01	0.01	−0.72
Site 11026	0.09	0.08	0.1	18.7	1.13406787625091E−77	0.01	0	0.02	2.44	0.0146687	0.05	0.04	0.06	9.69	3.35222226334264E−22	0.11	0.1	0.12	22.96	6.24857206031749E−116	0.04	0.03	0.05	8.26	1.50599864906481E−16	0	−0.01	0.01	−0.95	0.344228	0.02	0.01	0.03	3.15	0.00162744	0.09	0.08	0.1	18.97	6.95969792826172E−80	0.2	0.19	0.21	40.36	0	0.09	0.08	0.1	17.94
Site 11027	0.01	0	0.02	1.26	0.206397	−0.04	−0.05	−0.03	−7.86	3.86192950064145E−15	−0.07	−0.08	−0.06	−13.77	4.53512814420376E−43	−0.02	−0.03	−0.01	−3.59	0.000330551	−0.06	−0.07	−0.05	−11.66	2.39371455949919E−31	−0.02	−0.03	−0.01	−4.78	1.73791214186403E−06	−0.01	−0.02	0	−2.82	0.00481112	−0.01	−0.02	0	−2.13	0.0328162	0.05	0.04	0.06	9.27	1.88338621563706E−20	−0.09	−0.1	−0.08	−18.66
Site 11028	0.01	0	0.02	2.17	0.0302787	0.01	0	0.02	1.55	0.120976	0.01	0	0.01	1.03	0.304953	0	−0.01	0.01	0.75	0.454584	0	−0.01	0.01	−0.15	0.877982	0	−0.01	0.01	0.56	0.577962	−0.01	−0.02	0	−2.35	0.0186057	0.02	0.01	0.03	3.17	0.00152886	0.02	0.01	0.03	4.44	9.01747994914074E−06	0.01	0	0.02	1.2
adj. R-squared	0.22					0.15					0.13					0.11					0.04					0.32					0.05					0.13					0.07					0.11
deg. freedom	40029					40029					40029					40029					40029					40029					40029					40029					40029					40029
	AD GCC					AD BCC					AD SCC					AD MCP					AD P					AD FX					AD CST L					AD ALIC L					AD PLIC L					AD RLIC L
Covariate	r-value	lower CI	upper CI	t-value	p-value	r-value	lower CI	upper CI	t-value	p-value	r-value	lower CI	upper CI	t-value	p-value	r-value	lower CI	upper CI	t-value	p-value	r-value	lower CI	upper CI	t-value	p-value	r-value	lower CI	upper CI	t-value	p-value	r-value	lower CI	upper CI	t-value	p-value	r-value	lower CI	upper CI	t-value	p-value	r-value	lower CI	upper CI	t-value	p-value	r-value	lower CI	upper CI	t-value
Intercept	1	1	1	3224.65	0	1	1	1	3167.2	0	1	1	1	3478.76	0	1	1	1	2914.58	0	0.99	0.99	0.99	1480.3	0	0.99	0.99	0.99	1305.53	0	0.99	0.99	0.99	1767.74	0	1	1	1	2886.66	0	1	1	1	3631.11	0	1	1	1	3148.57
WC	0.03	0.02	0.04	6.76	1.35475500004967E−11	0.04	0.03	0.05	8.37	5.86399359162321E−17	−0.02	−0.03	−0.01	−3.96	7.47776447755447E−05	−0.11	−0.12	−0.1	−21.45	1.82202124934696E−101	−0.15	−0.16	−0.14	−30.81	4.61483821548987E−206	0.02	0.01	0.03	4.29	1.80131115435955E−05	−0.13	−0.14	−0.12	−26.95	1.43948792026736E−158	0.02	0.01	0.03	3.55	0.000378724	0	−0.01	0.01	−0.61	0.5443	−0.06	−0.07	−0.05	−11.99
Sex	0.16	0.15	0.17	33.13	1.7006778462225E−237	0.1	0.09	0.11	20.02	9.68670947656844E−89	0.18	0.17	0.19	37.12	1.51702852903695E−296	0.07	0.06	0.08	13.55	9.56633296942322E−42	−0.06	−0.07	−0.05	−11.22	3.79348867170381E−29	0.23	0.22	0.24	47.63	0	0.09	0.08	0.1	18.81	1.27247943462481E−78	0.07	0.06	0.08	14.68	1.16104830485014E−48	0.13	0.12	0.14	27.13	1.16903385088061E−160	0.13	0.12	0.14	26.16
Age	0.25	0.24	0.26	50.97	0	0.31	0.31	0.32	66.21	0	0.2	0.19	0.21	40.75	0	−0.12	−0.13	−0.11	−23.87	5.18367733654615E−125	−0.02	−0.03	−0.01	−4.8	1.56087965378992E−06	0.43	0.42	0.43	94.48	0	−0.04	−0.05	−0.03	−7.34	2.22201834086786E−13	0.25	0.25	0.26	52.73	0	0.05	0.04	0.06	10.79	4.41200003007845E−27	0.08	0.07	0.09	16.24
Age-squared	0.08	0.07	0.09	16.44	1.48235833398635E−60	0.06	0.05	0.07	12.53	6.30920318450648E−36	0.05	0.04	0.06	10.24	1.35942570283587E−24	0	−0.01	0.01	−0.12	0.903233	0.01	0	0.02	2.43	0.0152048	0.04	0.03	0.05	7.43	1.13673939755737E−13	−0.01	−0.02	0	−1.49	0.135274	0.07	0.06	0.08	14.15	2.56604440089766E−45	0.04	0.03	0.05	8.71	3.25038102094912E−18	0.03	0.02	0.04	6.94
Age:Sex	0.02	0.01	0.03	3.49	0.000476298	−0.02	−0.03	−0.01	−3.31	0.000944417	−0.01	−0.02	0	−1.34	0.181349	0	−0.01	0.01	−0.25	0.801506	0	−0.01	0.01	−0.37	0.708317	−0.01	−0.02	0	−2.09	0.0364641	0	−0.01	0.01	−0.59	0.556171	−0.01	−0.02	0	−2	0.0458964	0.04	0.03	0.05	7.84	4.56408728651054E−15	0	−0.01	0.01	0.6
Age-squared:Sex	−0.01	−0.02	0	−1.35	0.176791	−0.02	−0.03	−0.01	−3.29	0.000992561	0	−0.01	0.01	−0.63	0.529276	0	−0.01	0.01	0.04	0.964511	0	−0.01	0.01	−0.34	0.730862	−0.03	−0.04	−0.02	−5.5	3.89093537143596E−08	0	−0.01	0.01	0.52	0.603503	−0.01	−0.02	0	−1.21	0.224626	0	−0.01	0.01	0.72	0.469498	0	−0.01	0.01	−0.81
Ethnicity	−0.04	−0.05	−0.03	−8.6	8.14649961886141E−18	0	−0.01	0.01	−0.2	0.839975	−0.03	−0.04	−0.02	−6.2	5.66834637803942E−10	−0.02	−0.03	−0.01	−3.38	0.000738721	0.02	0.02	0.03	4.96	7.01373101988871E−07	0.01	0	0.02	1.35	0.178528	−0.02	−0.03	−0.02	−4.97	6.59372092974712E−07	−0.06	−0.07	−0.05	−11.31	1.31167776119199E−29	−0.03	−0.04	−0.02	−6.08	1.24358254118189E−09	−0.04	−0.05	−0.03	−7.32
Site 11026	−0.1	−0.1	−0.09	−19.14	2.69330053894332E−81	0.01	0	0.02	2.71	0.00670208	0.03	0.02	0.04	6.52	7.17081592417735E−11	−0.17	−0.18	−0.16	−34.72	2.49306719900757E−260	−0.05	−0.06	−0.04	−10.27	1.04953230406859E−24	0.02	0.01	0.03	3.16	0.00157111	−0.07	−0.08	−0.06	−13.25	5.85212568000477E−40	−0.21	−0.22	−0.21	−43.92	0	−0.15	−0.16	−0.14	−29.49	4.64228860801331E−189	−0.07	−0.08	−0.06	−14.71
Site 11027	−0.13	−0.14	−0.12	−26.62	8.41537607002006E−155	−0.04	−0.05	−0.03	−8.72	2.815374185716E−18	−0.16	−0.17	−0.15	−32.15	6.30858626373523E−224	−0.24	−0.25	−0.23	−50.26	0	0.02	0.01	0.03	4.83	1.39675385154602E−06	−0.01	−0.02	0	−1.73	0.0831096	0.01	0	0.02	1.53	0.125831	−0.09	−0.1	−0.08	−17.15	1.12271385842904E−65	−0.07	−0.08	−0.06	−13.51	1.7134853719714E−41	−0.13	−0.14	−0.12	−25.38
Site 11028	−0.01	−0.02	0	−1.04	0.29739	0	−0.01	0.01	−0.87	0.387042	0	−0.01	0	−0.98	0.327802	−0.02	−0.03	−0.01	−4.28	1.84655711077047E−05	0	−0.01	0.01	0.84	0.399605	−0.01	−0.02	0	−1.56	0.117705	0	−0.01	0.01	−0.16	0.876641	−0.03	−0.04	−0.02	−5.46	4.67858603099939E−08	−0.03	−0.04	−0.02	−6.57	4.95544985388206E−11	−0.03	−0.04	−0.02	−6.1
adj. R-squared	0.18					0.2					0.14					0.12					0.05					0.35					0.03					0.16					0.06					0.05
deg. freedom	40029					40029					40029					40029					40029					40029					40029					40029					40029					40029
	RD GCC					RD BCC					RD SCC					RD MCP					RD P					RD FX					RD CST L					RD ALIC L					RD PLIC L					RD RLIC L
Covariate	r-value	lower CI	upper CI	t-value	p-value	r-value	lower CI	upper CI	t-value	p-value	r-value	lower CI	upper CI	t-value	p-value	r-value	lower CI	upper CI	t-value	p-value	r-value	lower CI	upper CI	t-value	p-value	r-value	lower CI	upper CI	t-value	p-value	r-value	lower CI	upper CI	t-value	p-value	r-value	lower CI	upper CI	t-value	p-value	r-value	lower CI	upper CI	t-value	p-value	r-value	lower CI	upper CI	t-value
Intercept	0.97	0.97	0.97	830.46	0	0.98	0.98	0.98	913.38	0	0.98	0.98	0.98	1035.32	0	1	1	1	2266.77	0	0.99	0.99	0.99	1156.35	0	0.95	0.95	0.95	596.88	0	0.98	0.98	0.98	939.17	0	0.99	0.99	0.99	1344.72	0	0.99	0.99	0.99	1756.03	0	0.99	0.99	0.99	1643.19
WC	0.09	0.08	0.1	18.68	1.58314198948784E−77	0.07	0.07	0.08	15.04	5.71845587074408E−51	0.06	0.05	0.07	11.39	5.39583070477642E−30	−0.03	−0.04	−0.02	−5.95	2.64663572301953E−09	−0.16	−0.17	−0.15	−32.27	1.45864125059121E−225	0.06	0.05	0.07	12.1	1.15159251422877E−33	−0.1	−0.11	−0.09	−20.21	2.35617059818174E−90	0.04	0.03	0.05	8.31	1.00509345318751E−16	0.03	0.02	0.04	6.07	1.328286160947E−09	0.06	0.05	0.07	12.76
Sex	−0.01	−0.02	0	−1.11	0.264961	0.02	0.01	0.03	3.14	0.00171899	0.07	0.06	0.08	14.67	1.33891636684339E−48	−0.05	−0.06	−0.04	−10.59	3.62715521872671E−26	−0.09	−0.1	−0.08	−17.44	7.28067204528896E−68	0.19	0.18	0.2	38.91	0	−0.09	−0.1	−0.08	−18.38	3.74701753322157E−75	−0.1	−0.11	−0.09	−19.16	1.72736835325048E−81	−0.03	−0.04	−0.02	−5.27	1.33948814399086E−07	0.03	0.02	0.04	6.51
Age	0.35	0.34	0.36	74.33	0	0.31	0.3	0.32	65.77	0	0.25	0.24	0.26	51.37	0	0.11	0.1	0.12	22.66	6.03915671074743E−113	0.03	0.02	0.04	5.44	5.25762359176981E−08	0.4	0.39	0.41	87.61	0	0.04	0.03	0.05	7.8	6.10737109465468E−15	0.29	0.28	0.3	61.43	0	0.16	0.15	0.16	31.4	9.2799696140383E−214	0.24	0.23	0.25	50.2
Age-squared	0.09	0.08	0.1	17.66	1.62208474388827E−69	0.07	0.06	0.08	13.13	2.7197307599043E−39	0.07	0.06	0.08	13.15	1.94423093526554E−39	0.03	0.02	0.04	5.06	4.2533949730692E−07	−0.01	−0.02	0	−1.09	0.276752	0.06	0.05	0.07	12.13	8.58488944783714E−34	0.01	0	0.02	1.14	0.255345	0.07	0.06	0.08	14.8	2.03810944690123E−49	0.01	0	0.02	1.98	0.0471909	0.03	0.02	0.04	6.6
Age:Sex	0.01	0	0.02	2.26	0.0236481	−0.01	−0.02	0	−1.3	0.193924	0	−0.01	0.01	−0.26	0.795072	0	−0.01	0.01	−0.57	0.570163	−0.02	−0.03	−0.01	−4.35	1.35885470480276E−05	0.03	0.02	0.04	5.62	1.95075001434356E−08	−0.01	−0.02	0	−1.09	0.274928	−0.02	−0.03	−0.01	−3.73	0.000193322	−0.01	−0.02	0	−2.47	0.0134548	−0.02	−0.03	−0.01	−4.74
Age-squared:Sex	−0.01	−0.02	0	−2.15	0.031696	−0.01	−0.02	0	−2.41	0.0158099	0	−0.01	0.01	0.37	0.710447	0	−0.01	0.01	−0.93	0.352887	0	−0.01	0.01	0.5	0.619748	−0.02	−0.03	−0.01	−3.47	0.00051473	0	−0.01	0.01	0.21	0.829846	−0.01	−0.02	0	−1.4	0.161428	0.01	0	0.02	1.33	0.183014	0	−0.01	0.01	−0.6
Ethnicity	0	−0.01	0.01	0.61	0.543768	0	−0.01	0.01	−0.46	0.644768	−0.03	−0.04	−0.02	−5.25	1.56747619388898E−07	0.01	0	0.02	1.74	0.0822096	0.02	0.01	0.03	4.12	3.77964780633894E−05	0	−0.01	0.01	0.94	0.348325	0	−0.01	0.01	0.89	0.371332	−0.01	−0.02	0	−2.63	0.00859597	−0.02	−0.03	−0.01	−3.94	8.27782537337702E−05	−0.02	−0.03	−0.01	−3.92
Site 11026	−0.11	−0.12	−0.1	−21.4	5.04359222267778E−101	−0.01	−0.02	0	−1.2	0.228647	−0.03	−0.04	−0.02	−6.61	3.9483814777363E−11	−0.25	−0.26	−0.24	−50.77	0	−0.07	−0.08	−0.06	−13.3	3.01223743527679E−40	0.01	0	0.02	2.88	0.00395684	−0.05	−0.06	−0.04	−9.28	1.71369888060057E−20	−0.17	−0.17	−0.16	−33.51	7.30512175185839E−243	−0.27	−0.28	−0.26	−56.69	0	−0.11	−0.12	−0.1	−22.87
Site 11027	−0.04	−0.05	−0.03	−8.93	4.35131082464076E−19	0.02	0.01	0.03	4.3	1.68722681543066E−05	0.01	0	0.02	2.02	0.0433579	−0.2	−0.21	−0.19	−41.19	0	0.04	0.03	0.05	8.89	6.57906100362008E−19	0.01	0	0.02	2.06	0.039075	0.02	0.01	0.03	3.21	0.00130604	−0.04	−0.05	−0.03	−7.74	9.83968388286639E−15	−0.09	−0.1	−0.08	−18.52	2.71602150141362E−76	0	−0.01	0.01	0.87
Site 11028	−0.01	−0.02	0	−2.3	0.0216459	−0.01	−0.02	0	−1.59	0.112428	−0.01	−0.02	0	−1.26	0.209442	−0.02	−0.03	−0.01	−4.12	3.726756145035E−05	0	0	0.01	0.98	0.32472	−0.01	−0.02	0	−1.38	0.166524	0.01	0	0.02	1.93	0.0536368	−0.02	−0.03	−0.01	−4.76	1.89810024571604E−06	−0.04	−0.05	−0.03	−7.53	5.19360034868814E−14	−0.02	−0.03	−0.01	−3.74
adj. R-squared	0.24					0.19					0.14					0.09					0.06					0.35					0.04					0.17					0.1					0.12
deg. freedom	40029					40029					40029					40029					40029					40029					40029					40029					40029					40029
	MD GCC					MD BCC					MD SCC					MD MCP					MD P					MD FX					MD CST L					MD ALIC L					MD PLIC L					MD RLIC L
Covariate	r-value	lower CI	upper CI	t-value	p-value	r-value	lower CI	upper CI	t-value	p-value	r-value	lower CI	upper CI	t-value	p-value	r-value	lower CI	upper CI	t-value	p-value	r-value	lower CI	upper CI	t-value	p-value	r-value	lower CI	upper CI	t-value	p-value	r-value	lower CI	upper CI	t-value	p-value	r-value	lower CI	upper CI	t-value	p-value	r-value	lower CI	upper CI	t-value	p-value	r-value	lower CI	upper CI	t-value
Intercept	0.99	0.99	0.99	1725.33	0	0.99	0.99	0.99	1791.46	0	1	1	1	2310.08	0	1	1	1	3071.85	0	0.99	0.99	0.99	1378.66	0	0.97	0.97	0.97	827.03	0	0.99	0.99	0.99	1420.94	0	1	1	1	2095.33	0	1	1	1	3556.45	0	1	1	1	2720.69
WC	0.08	0.07	0.09	16.59	1.27995195710189E−61	0.07	0.06	0.08	14.14	2.76763048618556E−45	0.03	0.02	0.04	6.14	8.3186541060598E−10	−0.08	−0.09	−0.07	−16.04	1.0474696855633E−57	−0.17	−0.18	−0.16	−33.77	1.53164679299803E−246	0.05	0.04	0.06	10.03	1.1445366175682E−23	−0.13	−0.14	−0.12	−25.7	1.79053750628607E−144	0.04	0.03	0.05	7.08	1.42413800560453E−12	0.02	0.01	0.03	4.18	2.95288349272784E−05	0.02	0.01	0.03	3.07
Sex	0.05	0.04	0.06	10.33	5.817314938489E−25	0.05	0.04	0.06	9.32	1.1748791185909E−20	0.13	0.12	0.14	27.13	1.28482925611263E−160	0.01	0	0.02	1.28	0.201838	−0.08	−0.09	−0.07	−15.86	1.85116178190476E−56	0.21	0.2	0.22	42.53	0	−0.02	−0.03	−0.01	−4.42	9.76101321847921E−06	−0.03	−0.04	−0.03	−6.96	3.3470477084964E−12	0.06	0.05	0.07	12.71	6.10537277803112E−37	0.09	0.08	0.1	17.52
Age	0.35	0.34	0.36	74.2	0	0.34	0.33	0.35	72.31	0	0.26	0.25	0.27	54.55	0	0	−0.01	0.01	0.15	0.878764	0.01	0	0.02	1.23	0.217196	0.42	0.41	0.43	91.91	0	0.01	0	0.02	2.12	0.0340835	0.3	0.29	0.31	63.3	0	0.15	0.14	0.16	30.33	7.7728420630018E−200	0.21	0.2	0.22	43.55
Age-squared	0.1	0.09	0.1	19.1	5.44789548376464E−81	0.07	0.06	0.08	14.2	1.24848348016547E−45	0.07	0.06	0.08	13.89	9.11951463875313E−44	0.02	0.01	0.02	3.04	0.00236379	0	−0.01	0.01	0.42	0.675393	0.06	0.05	0.06	11.03	3.0230395370471E−28	0	−0.01	0.01	0.12	0.907832	0.08	0.07	0.09	15.83	2.76697657687043E−56	0.03	0.02	0.04	6.87	6.54552362197903E−12	0.04	0.03	0.05	8.12
Age:Sex	0.01	0	0.02	2.91	0.00365369	−0.01	−0.02	0	−2.13	0.0331981	0	−0.01	0.01	−0.78	0.434152	0	−0.01	0.01	−0.52	0.605056	−0.01	−0.02	0	−2.9	0.00374112	0.02	0.01	0.03	3.44	0.000581776	−0.01	−0.01	0	−1.02	0.306199	−0.02	−0.03	−0.01	−3.37	0.00075486	0.01	0	0.02	2.89	0.00386614	−0.02	−0.03	−0.01	−3.07
Age-squared:Sex	−0.01	−0.02	0	−2.1	0.0357108	−0.01	−0.02	0	−2.94	0.00326288	0	−0.01	0.01	0	0.996625	0	−0.01	0.01	−0.54	0.58974	0	−0.01	0.01	0.18	0.856739	−0.02	−0.03	−0.01	−4.18	2.96957087204706E−05	0	−0.01	0.01	0.42	0.674255	−0.01	−0.02	0	−1.43	0.153026	0.01	0	0.02	1.49	0.137243	0	−0.01	0.01	−0.8
Ethnicity	−0.01	−0.02	0	−2.45	0.0143001	0	−0.01	0.01	−0.43	0.664308	−0.03	−0.04	−0.02	−6.51	7.62305014276691E−11	0	−0.01	0.01	−0.83	0.403918	0.02	0.01	0.03	4.8	1.59892902649673E−06	0.01	0	0.02	1.08	0.280268	−0.01	−0.02	0	−1.53	0.125451	−0.03	−0.04	−0.02	−6.43	1.29946612990447E−10	−0.03	−0.04	−0.02	−6.7	2.07127608790394E−11	−0.03	−0.04	−0.02	−6.4
Site 11026	−0.11	−0.12	−0.1	−22.92	1.65552175473039E−115	0	−0.01	0.01	−0.03	0.978244	−0.01	−0.02	0	−1.72	0.0861329	−0.25	−0.26	−0.24	−51.01	0	−0.06	−0.07	−0.05	−12.77	2.67730950236567E−37	0.02	0.01	0.02	3.01	0.00263017	−0.06	−0.07	−0.05	−12.16	5.60449794877818E−34	−0.2	−0.21	−0.19	−40.77	0	−0.29	−0.3	−0.28	−60.87	0	−0.12	−0.13	−0.11	−23.52
Site 11027	−0.08	−0.09	−0.07	−15.9	1.0020564834706E−56	0	−0.01	0.01	0.06	0.948313	−0.07	−0.08	−0.06	−13.28	3.6088540011441E−40	−0.26	−0.27	−0.25	−54.07	0	0.04	0.03	0.05	7.74	9.78481164409494E−15	0	−0.01	0.01	0.93	0.349989	0.01	0	0.02	2.92	0.00349339	−0.06	−0.07	−0.05	−12.31	8.76826530615807E−35	−0.11	−0.12	−0.1	−22.27	3.66626892876591E−109	−0.06	−0.07	−0.05	−12
Site 11028	−0.01	−0.02	0	−2.12	0.0342008	−0.01	−0.02	0	−1.5	0.134534	−0.01	−0.02	0	−1.33	0.183486	−0.02	−0.03	−0.02	−4.98	6.28736358734029E−07	0	0	0.01	0.99	0.320599	−0.01	−0.02	0	−1.48	0.139717	0.01	0	0.02	1.26	0.207543	−0.03	−0.04	−0.02	−5.48	4.39977042376053E−08	−0.05	−0.06	−0.04	−9.72	2.68739101554294E−22	−0.03	−0.04	−0.02	−5.67
adj. R-squared	0.25					0.22					0.17					0.11					0.06					0.36					0.03					0.18					0.13					0.1
deg. freedom	40029					40029					40029					40029					40029					40029					40029					40029					40029					40029
[truncated: 191 more columns]

## Sheet: Supplementary Table 4
	FA GCC					FA BCC					FA SCC					FA MCP					FA P					FA FX					FA CST L					FA ALIC L					FA PLIC L					FA RLIC L
Covariate	r-value	lower CI	upper CI	t-value	p-value	r-value	lower CI	upper CI	t-value	p-value	r-value	lower CI	upper CI	t-value	p-value	r-value	lower CI	upper CI	t-value	p-value	r-value	lower CI	upper CI	t-value	p-value	r-value	lower CI	upper CI	t-value	p-value	r-value	lower CI	upper CI	t-value	p-value	r-value	lower CI	upper CI	t-value	p-value	r-value	lower CI	upper CI	t-value	p-value	r-value	lower CI	upper CI	t-value
Intercept	0.99	0.99	0.99	1683.82	0	0.99	0.99	0.99	1733.99	0	1	1	1	2905.81	0	1	1	1	2494.57	0	0.99	0.99	0.99	1346.66	0	0.96	0.96	0.96	699.14	0	0.99	0.99	0.99	1308.74	0	1	1	1	2115.1	0	1	1	1	2833.23	0	1	1	1	2206.27
WHR	−0.1	−0.11	−0.09	−19.79	1.01953744383321E−86	−0.08	−0.09	−0.07	−15.52	3.42384338238377E−54	−0.07	−0.08	−0.06	−14.47	2.32725328695208E−47	−0.06	−0.07	−0.05	−11.29	1.69541963735134E−29	0.04	0.03	0.05	8.76	2.01764458281317E−18	−0.1	−0.11	−0.09	−19.42	1.22427532583547E−83	0.02	0.01	0.03	3.32	0.000911357	−0.06	−0.07	−0.05	−12.16	6.07369883315035E−34	−0.04	−0.05	−0.03	−7.72	1.2250799170534E−14	−0.09	−0.1	−0.08	−18
Sex	0.07	0.06	0.08	14.5	1.55042045358505E−47	0.03	0.02	0.04	6.01	1.83277888554432E−09	0	−0.01	0.01	−0.71	0.479613	0.12	0.11	0.13	23.32	1.65680270027209E−119	0.08	0.07	0.09	16.21	6.30114717638896E−59	−0.09	−0.1	−0.08	−18.46	8.70079633074467E−76	0.15	0.14	0.16	30.06	2.54571473724574E−196	0.16	0.15	0.17	32.13	1.05908287810458E−223	0.09	0.08	0.1	18.23	6.39036952341664E−74	0.04	0.03	0.05	7.82
Age	−0.33	−0.34	−0.32	−70.14	0	−0.27	−0.28	−0.26	−55.39	0	−0.22	−0.23	−0.22	−46.18	0	−0.22	−0.23	−0.21	−45.79	0	−0.07	−0.08	−0.06	−14.95	2.00752000454919E−50	−0.38	−0.39	−0.37	−81.72	0	−0.06	−0.07	−0.05	−12.06	1.86442975201621E−33	−0.25	−0.26	−0.24	−51.3	0	−0.13	−0.14	−0.12	−27.1	2.86149782804398E−160	−0.21	−0.22	−0.2	−42.45
Age-squared	−0.07	−0.08	−0.06	−14.37	1.07749509522191E−46	−0.05	−0.06	−0.04	−10.05	9.97238558167588E−24	−0.05	−0.06	−0.04	−10.92	1.01119591295315E−27	−0.03	−0.04	−0.02	−6.21	5.20941795843352E−10	0.01	0	0.02	2.6	0.00920624	−0.05	−0.06	−0.04	−10.46	1.45451108932984E−25	−0.01	−0.02	0	−2.85	0.00442826	−0.05	−0.06	−0.04	−10.52	7.40931004664072E−26	0.01	0	0.02	1.28	0.200526	−0.01	−0.02	0	−2.01
Age:Sex	0	−0.01	0.01	−0.35	0.725973	0.01	0	0.02	1.63	0.104135	0	−0.01	0.01	0.73	0.463992	0	−0.01	0.01	−0.07	0.94187	0.02	0.01	0.03	4.58	4.67223066289783E−06	−0.03	−0.04	−0.02	−6.2	5.67836420682691E−10	0	−0.01	0.01	−0.18	0.856109	0.01	0	0.02	2.79	0.00530834	0.03	0.02	0.04	5.86	4.78853814534956E−09	0.03	0.02	0.04	6.21
Age-squared:Sex	0.01	0	0.02	2.49	0.0127324	0.01	0	0.02	2.25	0.0243676	0	−0.01	0.01	−0.44	0.657424	0	−0.01	0.01	0.6	0.551449	0	−0.01	0.01	−0.48	0.632871	0.01	0	0.02	2.88	0.00395827	0	−0.01	0.01	0.22	0.826964	0.01	0	0.02	1.12	0.260797	0	−0.01	0.01	−0.93	0.351855	0	−0.01	0.01	0.12
Ethnicity	−0.01	−0.02	0	−2.01	0.0439398	0.01	0	0.02	1.36	0.175302	0.02	0.01	0.03	4.51	6.61832602135034E−06	−0.02	−0.03	−0.01	−4.62	3.87073724315E−06	0	−0.01	0.01	−0.1	0.919032	−0.01	−0.02	0	−1.24	0.213729	−0.02	−0.03	−0.01	−3.16	0.00157573	−0.02	−0.03	−0.01	−4.02	5.90743296902571E−05	0	−0.01	0.01	−0.4	0.688084	0	−0.01	0.01	−0.2
Site 11026	0.1	0.09	0.11	20.22	1.79738148163926E−90	0.02	0.01	0.03	3.61	0.000307655	0.05	0.04	0.06	10.85	2.2809020449332E−27	0.12	0.11	0.13	23.77	4.4792854349553E−124	0.04	0.03	0.05	7.13	1.00974357850072E−12	0	−0.01	0.01	0.51	0.610249	0.01	0	0.02	2.69	0.00723812	0.1	0.09	0.11	19.79	1.002098700426E−86	0.2	0.19	0.21	40.99	0	0.1	0.09	0.11	19.56
Site 11027	0.01	0	0.02	2.02	0.0429131	−0.04	−0.05	−0.03	−7.21	5.57636684540469E−13	−0.07	−0.08	−0.06	−13.26	4.49951998428818E−40	−0.01	−0.02	−0.01	−2.96	0.00303478	−0.05	−0.06	−0.04	−10.88	1.64413120232266E−27	−0.02	−0.03	−0.01	−3.99	6.63879367903159E−05	−0.01	−0.02	0	−2.44	0.0147759	−0.01	−0.02	0	−1.34	0.178791	0.05	0.04	0.06	9.54	1.5775708895125E−21	−0.09	−0.1	−0.08	−18.5
Site 11028	0.01	0	0.02	2.18	0.0295659	0.01	0	0.02	1.56	0.118754	0.01	0	0.01	1.02	0.308399	0	−0.01	0.01	0.77	0.438749	0	−0.01	0.01	−0.03	0.976042	0	−0.01	0.01	0.57	0.570236	−0.01	−0.02	0	−2.29	0.0218484	0.02	0.01	0.03	3.22	0.00130442	0.02	0.01	0.03	4.44	8.86099468388146E−06	0.01	0	0.02	1.13
adj. R-squared	0.22					0.15					0.13					0.11					0.03					0.32					0.05					0.14					0.07					0.11
deg. freedom	40029					40029					40029					40029					40029					40029					40029					40029					40029					40029
	AD GCC					AD BCC					AD SCC					AD MCP					AD P					AD FX					AD CST L					AD ALIC L					AD PLIC L					AD RLIC L
Covariate	r-value	lower CI	upper CI	t-value	p-value	r-value	lower CI	upper CI	t-value	p-value	r-value	lower CI	upper CI	t-value	p-value	r-value	lower CI	upper CI	t-value	p-value	r-value	lower CI	upper CI	t-value	p-value	r-value	lower CI	upper CI	t-value	p-value	r-value	lower CI	upper CI	t-value	p-value	r-value	lower CI	upper CI	t-value	p-value	r-value	lower CI	upper CI	t-value	p-value	r-value	lower CI	upper CI	t-value
Intercept	1	1	1	2955.59	0	1	1	1	2905.51	0	1	1	1	3181.87	0	1	1	1	2658.59	0	0.99	0.99	0.99	1343.63	0	0.99	0.99	0.99	1198.95	0	0.99	0.99	0.99	1607.48	0	1	1	1	2642.71	0	1	1	1	3320.75	0	1	1	1	2874.95
WHR	0.06	0.05	0.07	12.01	3.45141081520793E−33	0.07	0.06	0.08	14.65	1.68497486638757E−48	0.01	0	0.02	1.96	0.0499991	−0.1	−0.11	−0.09	−19.87	2.11036455100493E−87	−0.11	−0.12	−0.1	−22.9	2.30154862655451E−115	0.05	0.04	0.06	10.62	2.51947606599105E−26	−0.1	−0.11	−0.09	−20.57	1.57708058402927E−93	0.04	0.03	0.05	7.12	1.12878002600738E−12	0.01	0	0.02	1.85	0.0636612	−0.03	−0.04	−0.02	−6.15
Sex	0.11	0.1	0.12	22.91	2.00541155041783E−115	0.05	0.04	0.06	10.67	1.48924131709861E−26	0.14	0.13	0.15	28.69	3.39920634684525E−179	0.08	0.07	0.09	16.22	5.86909999384475E−59	−0.03	−0.04	−0.02	−6.33	2.54842872847307E−10	0.17	0.16	0.18	35.18	4.35629643842859E−267	0.09	0.08	0.1	19	4.04531395224337E−80	0.05	0.04	0.06	9.18	4.42355199249915E−20	0.11	0.1	0.12	21.58	9.84609753814516E−103	0.11	0.1	0.12	21.58
Age	0.24	0.23	0.25	49.91	0	0.31	0.3	0.32	64.96	0	0.2	0.19	0.21	40.23	0	−0.11	−0.12	−0.1	−22.64	9.46394106252223E−113	−0.02	−0.03	−0.01	−3.71	0.00021116	0.42	0.41	0.43	93.34	0	−0.03	−0.04	−0.02	−6.31	2.86182413000178E−10	0.25	0.24	0.26	51.99	0	0.05	0.04	0.06	10.54	6.26445948640341E−26	0.08	0.07	0.09	16.29
Age-squared	0.08	0.07	0.09	16.36	5.34199487042094E−60	0.06	0.05	0.07	12.43	2.13333982045093E−35	0.05	0.04	0.06	10.22	1.65631515581966E−24	0	−0.01	0.01	0.04	0.969704	0.01	0	0.02	2.6	0.00940274	0.04	0.03	0.05	7.35	2.05128246310349E−13	−0.01	−0.02	0	−1.32	0.185464	0.07	0.06	0.08	14.09	5.34417146632284E−45	0.04	0.03	0.05	8.69	3.72593365799261E−18	0.03	0.03	0.04	6.97
Age:Sex	0.02	0.01	0.03	3.5	0.000464098	−0.02	−0.03	−0.01	−3.31	0.000934136	−0.01	−0.02	0	−1.32	0.185584	0	−0.01	0.01	−0.23	0.817448	0	−0.01	0.01	−0.33	0.738129	−0.01	−0.02	0	−2.09	0.0368188	0	−0.01	0.01	−0.55	0.579582	−0.01	−0.02	0	−1.99	0.046082	0.04	0.03	0.05	7.85	4.39627552899102E−15	0	−0.01	0.01	0.62
Age-squared:Sex	−0.01	−0.02	0	−1.27	0.205246	−0.02	−0.03	−0.01	−3.2	0.00139906	0	−0.01	0.01	−0.58	0.559352	0	−0.01	0.01	−0.03	0.972891	0	−0.01	0.01	−0.4	0.692132	−0.03	−0.04	−0.02	−5.42	6.09709653345278E−08	0	−0.01	0.01	0.46	0.64197	−0.01	−0.02	0	−1.16	0.245497	0	−0.01	0.01	0.75	0.45525	0	−0.01	0.01	−0.8
Ethnicity	−0.04	−0.05	−0.03	−8.9	5.87508651733526E−19	0	−0.01	0.01	−0.55	0.579095	−0.03	−0.04	−0.02	−6.21	5.40029466519007E−10	−0.01	−0.02	0	−2.82	0.0048103	0.03	0.02	0.04	5.62	1.97106000763867E−08	0.01	0	0.02	1.1	0.269436	−0.02	−0.03	−0.01	−4.35	1.3755993612235E−05	−0.06	−0.07	−0.05	−11.48	1.85785111521851E−30	−0.03	−0.04	−0.02	−6.11	1.02167101922839E−09	−0.04	−0.05	−0.03	−7.09
Site 11026	−0.1	−0.11	−0.09	−19.86	2.54539282823317E−87	0.01	0	0.02	1.89	0.0586587	0.03	0.02	0.04	6.68	2.44834954469966E−11	−0.16	−0.17	−0.15	−33.08	7.82980862573871E−237	−0.04	−0.05	−0.03	−8.02	1.11449353113679E−15	0.01	0	0.02	2.66	0.00779506	−0.06	−0.07	−0.05	−11.26	2.26881342417748E−29	−0.22	−0.23	−0.21	−44.36	0	−0.15	−0.16	−0.14	−29.53	1.1403413441727E−189	−0.07	−0.08	−0.06	−13.92
Site 11027	−0.14	−0.15	−0.13	−27.54	1.79667118714764E−165	−0.05	−0.06	−0.04	−9.91	4.00449925877009E−23	−0.16	−0.17	−0.15	−32.78	1.43245157720075E−232	−0.24	−0.25	−0.23	−49.57	0	0.02	0.01	0.03	4.57	4.88350339732273E−06	−0.01	−0.02	0	−2.82	0.00484361	0.01	0	0.02	1.41	0.158386	−0.09	−0.1	−0.08	−17.73	4.43074230194917E−70	−0.07	−0.08	−0.06	−13.8	3.01239300788916E−43	−0.13	−0.14	−0.12	−25.74
Site 11028	−0.01	−0.02	0	−1.11	0.265347	0	−0.01	0.01	−0.95	0.341731	−0.01	−0.02	0	−1.06	0.287432	−0.02	−0.03	−0.01	−4.31	1.61933997063799E−05	0	−0.01	0.01	0.71	0.475384	−0.01	−0.02	0	−1.65	0.0982489	0	−0.01	0.01	−0.26	0.797688	−0.03	−0.04	−0.02	−5.52	3.5052635947386E−08	−0.03	−0.04	−0.02	−6.61	3.90839197663362E−11	−0.03	−0.04	−0.02	−6.18
adj. R-squared	0.19					0.2					0.14					0.12					0.04					0.36					0.02					0.16					0.06					0.05
deg. freedom	40029					40029					40029					40029					40029					40029					40029					40029					40029					40029
	RD GCC					RD BCC					RD SCC					RD MCP					RD P					RD FX					RD CST L					RD ALIC L					RD PLIC L					RD RLIC L
Covariate	r-value	lower CI	upper CI	t-value	p-value	r-value	lower CI	upper CI	t-value	p-value	r-value	lower CI	upper CI	t-value	p-value	r-value	lower CI	upper CI	t-value	p-value	r-value	lower CI	upper CI	t-value	p-value	r-value	lower CI	upper CI	t-value	p-value	r-value	lower CI	upper CI	t-value	p-value	r-value	lower CI	upper CI	t-value	p-value	r-value	lower CI	upper CI	t-value	p-value	r-value	lower CI	upper CI	t-value
Intercept	0.97	0.97	0.97	765.07	0	0.97	0.97	0.97	840.44	0	0.98	0.98	0.98	950.14	0	1	1	1	2071.54	0	0.98	0.98	0.98	1048.11	0	0.94	0.94	0.94	550.64	0	0.97	0.97	0.97	855.26	0	0.99	0.99	0.99	1233.98	0	0.99	0.99	0.99	1607.84	0	0.99	0.99	0.99	1504.35
WHR	0.1	0.09	0.11	20.92	1.11963681061207E−96	0.09	0.08	0.1	17.75	3.08918948096953E−70	0.06	0.06	0.07	13	1.49559209331657E−38	−0.02	−0.03	−0.01	−3.75	0.000178508	−0.11	−0.12	−0.1	−21.45	1.82162370024265E−101	0.08	0.07	0.09	15.66	4.18504108315869E−55	−0.07	−0.08	−0.06	−13.33	2.00219435000857E−40	0.06	0.05	0.07	11.92	1.09646764234696E−32	0.04	0.03	0.05	7.64	2.16896081309462E−14	0.06	0.05	0.07	12.21
Sex	−0.04	−0.05	−0.03	−7.42	1.21475105170205E−13	−0.02	−0.03	−0.01	−3.14	0.00169166	0.04	0.03	0.05	8.35	6.90023976171787E−17	−0.04	−0.05	−0.03	−8.83	1.05040870521378E−18	−0.07	−0.07	−0.06	−13.05	8.00599595909567E−39	0.14	0.13	0.15	27.5	5.28068108060809E−165	−0.07	−0.08	−0.06	−14.63	2.55782021028078E−48	−0.1	−0.11	−0.09	−20.87	3.16474146559349E−96	−0.04	−0.05	−0.03	−7.14	9.64501315851736E−13	0.01	0	0.02	2.46
Age	0.34	0.33	0.35	72.79	0	0.31	0.3	0.32	64.42	0	0.24	0.23	0.25	50.36	0	0.11	0.1	0.12	22.7	2.51164163464108E−113	0.03	0.02	0.04	6.24	4.38206466743133E−10	0.4	0.39	0.4	86.31	0	0.04	0.03	0.05	8.28	1.32318047734426E−16	0.29	0.28	0.3	60.39	0	0.15	0.14	0.16	30.77	1.91409759437061E−205	0.24	0.23	0.25	49.29
Age-squared	0.09	0.08	0.1	17.51	2.24559085312055E−68	0.06	0.06	0.07	13	1.48028844558939E−38	0.07	0.06	0.07	13.06	7.13164018922465E−39	0.03	0.02	0.04	5.09	3.67039505389676E−07	0	−0.01	0.01	−0.91	0.362797	0.06	0.05	0.07	12.02	3.35076469539093E−33	0.01	0	0.02	1.24	0.215111	0.07	0.06	0.08	14.71	7.01873358170811E−49	0.01	0	0.02	1.92	0.0544619	0.03	0.02	0.04	6.5
Age:Sex	0.01	0	0.02	2.25	0.0242474	−0.01	−0.02	0	−1.31	0.1906	0	−0.01	0.01	−0.27	0.789596	0	−0.01	0.01	−0.56	0.57602	−0.02	−0.03	−0.01	−4.28	1.90250702147224E−05	0.03	0.02	0.04	5.62	1.92410256382773E−08	−0.01	−0.02	0	−1.06	0.288666	−0.02	−0.03	−0.01	−3.73	0.000189786	−0.01	−0.02	0	−2.47	0.013333	−0.02	−0.03	−0.01	−4.75
Age-squared:Sex	−0.01	−0.02	0	−2.04	0.0409482	−0.01	−0.02	0	−2.32	0.0203124	0	−0.01	0.01	0.44	0.660696	0	−0.01	0.01	−0.93	0.351466	0	−0.01	0.01	0.46	0.643442	−0.02	−0.03	−0.01	−3.39	0.000709524	0	−0.01	0.01	0.2	0.843615	−0.01	−0.02	0	−1.33	0.184684	0.01	0	0.02	1.38	0.168994	0	−0.01	0.01	−0.55
Ethnicity	0	−0.01	0.01	0.05	0.956286	0	−0.01	0.01	−0.92	0.35518	−0.03	−0.04	−0.02	−5.59	2.29998196557427E−08	0.01	0	0.02	1.86	0.0635233	0.02	0.01	0.03	4.75	2.01201054328374E−06	0	−0.01	0.01	0.54	0.58996	0.01	0	0.02	1.3	0.192134	−0.01	−0.02	0	−2.93	0.00341938	−0.02	−0.03	−0.01	−4.13	3.58251671507559E−05	−0.02	−0.03	−0.01	−4.25
Site 11026	−0.11	−0.12	−0.1	−22.98	4.50718675617608E−116	−0.01	−0.02	0	−2.46	0.0137163	−0.04	−0.05	−0.03	−7.56	4.17097617808327E−14	−0.24	−0.25	−0.24	−50.4	0	−0.05	−0.06	−0.04	−10.97	5.71665980249486E−28	0.01	0	0.02	1.84	0.0659705	−0.04	−0.05	−0.03	−7.86	3.90463895835734E−15	−0.17	−0.18	−0.16	−34.33	1.50139386386207E−254	−0.28	−0.28	−0.27	−57.28	0	−0.12	−0.13	−0.11	−23.88
Site 11027	−0.05	−0.06	−0.04	−9.82	9.35945421409839E−23	0.02	0.01	0.03	3.41	0.000646767	0.01	0	0.02	1.41	0.157407	−0.2	−0.21	−0.19	−41.15	0	0.04	0.03	0.05	8.19	2.70953387162714E−16	0.01	0	0.02	1.14	0.252784	0.01	0	0.02	2.79	0.00523416	−0.04	−0.05	−0.03	−8.52	1.61858299489693E−17	−0.09	−0.1	−0.08	−18.88	3.75483830432325E−79	0	−0.01	0.01	0.55
Site 11028	−0.01	−0.02	0	−2.32	0.0202761	−0.01	−0.02	0	−1.62	0.105285	−0.01	−0.02	0	−1.27	0.203105	−0.02	−0.03	−0.01	−4.16	3.22891633752174E−05	0	−0.01	0.01	0.81	0.41632	−0.01	−0.02	0	−1.43	0.152976	0.01	0	0.02	1.82	0.0690313	−0.02	−0.03	−0.01	−4.82	1.47207382169037E−06	−0.04	−0.05	−0.03	−7.55	4.41156916674156E−14	−0.02	−0.03	−0.01	−3.73
adj. R-squared	0.24					0.19					0.15					0.09					0.05					0.35					0.03					0.17					0.1					0.12
deg. freedom	40029					40029					40029					40029					40029					40029					40029					40029					40029					40029
	MD GCC					MD BCC					MD SCC					MD MCP					MD P					MD FX					MD CST L					MD ALIC L					MD PLIC L					MD RLIC L
Covariate	r-value	lower CI	upper CI	t-value	p-value	r-value	lower CI	upper CI	t-value	p-value	r-value	lower CI	upper CI	t-value	p-value	r-value	lower CI	upper CI	t-value	p-value	r-value	lower CI	upper CI	t-value	p-value	r-value	lower CI	upper CI	t-value	p-value	r-value	lower CI	upper CI	t-value	p-value	r-value	lower CI	upper CI	t-value	p-value	r-value	lower CI	upper CI	t-value	p-value	r-value	lower CI	upper CI	t-value
Intercept	0.99	0.99	0.99	1585	0	0.99	0.99	0.99	1645.59	0	1	1	1	2116.66	0	1	1	1	2803.63	0	0.99	0.99	0.99	1249.22	0	0.97	0.97	0.97	761.43	0	0.99	0.99	0.99	1292.01	0	0.99	0.99	0.99	1920.63	0	1	1	1	3254.69	0	1	1	1	2489.77
WHR	0.1	0.09	0.11	20.09	2.54619930670545E−89	0.09	0.08	0.1	18.37	4.71269652740251E−75	0.05	0.04	0.06	9.97	2.28590207789498E−23	−0.07	−0.08	−0.06	−13.76	5.90695920422678E−43	−0.12	−0.13	−0.11	−23.51	2.21579377629682E−121	0.07	0.06	0.08	14.52	1.12379398325538E−47	−0.09	−0.1	−0.08	−18.17	1.79067415414687E−73	0.05	0.05	0.06	10.99	4.89013401455052E−28	0.03	0.02	0.04	6.87	6.54678420661246E−12	0.03	0.02	0.04	5.56
Sex	0.01	0	0.02	2.05	0.0404524	0.01	0	0.02	1.38	0.168905	0.09	0.08	0.1	18.9	2.71627053852513E−79	0.02	0.01	0.03	3.89	9.8909674959209E−05	−0.05	−0.06	−0.04	−10.94	8.40676084282585E−28	0.15	0.14	0.16	30.52	2.62563542253539E−202	−0.01	−0.02	0	−1.74	0.0819864	−0.05	−0.06	−0.04	−10.37	3.63597549114971E−25	0.04	0.03	0.05	7.91	2.62185125355901E−15	0.06	0.05	0.07	12.42
Age	0.34	0.33	0.35	72.7	0	0.33	0.33	0.34	70.89	0	0.26	0.25	0.27	53.64	0	0	−0.01	0.01	0.88	0.380625	0.01	0	0.02	2.22	0.0262565	0.41	0.4	0.42	90.63	0	0.01	0	0.02	2.89	0.0038677	0.3	0.29	0.31	62.3	0	0.15	0.14	0.16	29.71	6.4588630931032E−192	0.21	0.2	0.22	42.96
Age-squared	0.09	0.08	0.1	18.97	6.72354066416523E−80	0.07	0.06	0.08	14.07	7.32115741179662E−45	0.07	0.06	0.08	13.82	2.43929426524187E−43	0.02	0.01	0.03	3.15	0.00164581	0	−0.01	0.01	0.6	0.546962	0.05	0.04	0.06	10.93	9.44801381012286E−28	0	−0.01	0.01	0.26	0.795187	0.08	0.07	0.09	15.76	9.17066990151703E−56	0.03	0.02	0.04	6.82	9.51667756173805E−12	0.04	0.03	0.05	8.07
Age:Sex	0.01	0	0.02	2.9	0.00369794	−0.01	−0.02	0	−2.14	0.0324759	0	−0.01	0.01	−0.78	0.434331	0	−0.01	0.01	−0.5	0.617259	−0.01	−0.02	0	−2.83	0.00458819	0.02	0.01	0.03	3.44	0.000574493	0	−0.01	0	−0.99	0.324152	−0.02	−0.03	−0.01	−3.37	0.00074741	0.01	0	0.02	2.89	0.00384361	−0.02	−0.03	−0.01	−3.07
Age-squared:Sex	−0.01	−0.02	0	−1.99	0.04626	−0.01	−0.02	0	−2.84	0.00452006	0	−0.01	0.01	0.06	0.949361	0	−0.01	0.01	−0.59	0.558054	0	−0.01	0.01	0.14	0.891205	−0.02	−0.03	−0.01	−4.09	4.32482205451384E−05	0	−0.01	0.01	0.38	0.701115	−0.01	−0.02	0	−1.36	0.174653	0.01	0	0.02	1.53	0.125111	0	−0.01	0.01	−0.76
Ethnicity	−0.01	−0.02	−0.01	−2.97	0.00293907	0	−0.01	0.01	−0.9	0.366307	−0.03	−0.04	−0.02	−6.76	1.43321336472586E−11	0	−0.01	0.01	−0.44	0.657957	0.03	0.02	0.04	5.48	4.33438604239481E−08	0	−0.01	0.01	0.72	0.47222	0	−0.01	0	−0.98	0.328787	−0.03	−0.04	−0.02	−6.7	2.05962161456453E−11	−0.03	−0.04	−0.02	−6.87	6.45809767659204E−12	−0.03	−0.04	−0.02	−6.53
Site 11026	−0.12	−0.13	−0.11	−24.38	2.4409129945746E−130	−0.01	−0.02	0	−1.26	0.209211	−0.01	−0.02	0	−2.31	0.0211441	−0.24	−0.25	−0.23	−49.81	0	−0.05	−0.06	−0.04	−10.32	6.04722118952305E−25	0.01	0	0.02	2.1	0.0353893	−0.05	−0.06	−0.04	−10.31	7.01481877271441E−25	−0.2	−0.21	−0.19	−41.51	0	−0.29	−0.3	−0.28	−61.35	0	−0.12	−0.13	−0.11	−23.86
Site 11027	−0.08	−0.09	−0.07	−16.9	7.76251506036739E−64	−0.01	−0.01	0	−1.01	0.310935	−0.07	−0.08	−0.06	−14	1.86859189881661E−44	−0.26	−0.27	−0.25	−53.64	0	0.04	0.03	0.05	7.19	6.4327246364749E−13	0	−0.01	0.01	−0.06	0.953674	0.01	0	0.02	2.58	0.00998275	−0.07	−0.07	−0.06	−13.08	4.96681924990219E−39	−0.11	−0.12	−0.1	−22.72	1.61893482005788E−113	−0.06	−0.07	−0.05	−12.42
Site 11028	−0.01	−0.02	0	−2.16	0.0306327	−0.01	−0.02	0	−1.55	0.120826	−0.01	−0.02	0	−1.38	0.166987	−0.03	−0.03	−0.02	−5.02	5.22599769873057E−07	0	−0.01	0.01	0.83	0.407405	−0.01	−0.02	0	−1.54	0.124291	0.01	0	0.02	1.14	0.2551	−0.03	−0.04	−0.02	−5.53	3.19801467108087E−08	−0.05	−0.06	−0.04	−9.76	1.82326243363956E−22	−0.03	−0.04	−0.02	−5.71
adj. R-squared	0.25					0.23					0.17					0.11					0.05					0.36					0.02					0.18					0.13					0.1
deg. freedom	40029					40029					40029					40029					40029					40029					40029					40029					40029					40029
[truncated: 191 more columns]

## Sheet: Supplementary Table 5
	FA GCC					FA BCC					FA SCC					FA MCP					FA P					FA FX					FA CST L					FA ALIC L					FA PLIC L					FA RLIC L
Covariate	r-value	lower CI	upper CI	t-value	p-value	r-value	lower CI	upper CI	t-value	p-value	r-value	lower CI	upper CI	t-value	p-value	r-value	lower CI	upper CI	t-value	p-value	r-value	lower CI	upper CI	t-value	p-value	r-value	lower CI	upper CI	t-value	p-value	r-value	lower CI	upper CI	t-value	p-value	r-value	lower CI	upper CI	t-value	p-value	r-value	lower CI	upper CI	t-value	p-value	r-value	lower CI	upper CI	t-value
Intercept	0.97	0.97	0.97	762.44	0	0.97	0.97	0.97	783.49	0	0.99	0.99	0.99	1306.31	0	0.98	0.98	0.98	1119.14	0	0.95	0.95	0.95	597.04	0	0.85	0.84	0.85	318.67	0	0.95	0.94	0.95	580.46	0	0.98	0.98	0.98	955.7	0	0.99	0.99	0.99	1272.23	0	0.98	0.98	0.98	996.87
Obesity	−0.06	−0.07	−0.05	−12.96	2.43397016027241E−38	−0.04	−0.05	−0.03	−8.67	4.44568386850969E−18	−0.04	−0.05	−0.03	−7.56	4.25881306381557E−14	−0.04	−0.05	−0.03	−7.17	7.39663779267912E−13	0.06	0.05	0.07	12.68	9.31873802718889E−37	−0.07	−0.08	−0.06	−14.27	4.58869893415584E−46	0.03	0.02	0.04	6.12	9.27368805476419E−10	−0.03	−0.04	−0.02	−6.47	1.00818812770133E−10	−0.02	−0.03	−0.02	−4.98	6.51622612036187E−07	−0.07	−0.07	−0.06	−13.05
Sex	0.02	0.01	0.03	4.16	3.16311082691646E−05	−0.02	−0.03	−0.01	−3.62	0.000292623	−0.06	−0.07	−0.05	−11.51	1.27067667927061E−30	0.11	0.1	0.12	22.3	1.8448494637388E−109	0.14	0.13	0.15	28.31	1.35047573393939E−174	−0.19	−0.2	−0.18	−39.51	0	0.21	0.2	0.22	42.46	0	0.17	0.16	0.18	34.17	2.91117260014412E−252	0.09	0.08	0.1	18.9	2.50214040205808E−79	−0.02	−0.02	−0.01	−3.04
Age	−0.33	−0.34	−0.32	−70.05	0	−0.27	−0.27	−0.26	−55.18	0	−0.22	−0.23	−0.21	−45.72	0	−0.22	−0.23	−0.21	−45.33	0	−0.07	−0.08	−0.06	−14.14	2.80598710066075E−45	−0.38	−0.39	−0.37	−82.14	0	−0.05	−0.06	−0.04	−10.76	5.76233426216963E−27	−0.24	−0.25	−0.23	−49.75	0	−0.13	−0.14	−0.12	−25.92	7.26863793430489E−147	−0.21	−0.22	−0.2	−42.28
Age-squared	−0.07	−0.08	−0.06	−14.51	1.4112356722825E−47	−0.05	−0.06	−0.04	−10.15	3.62646698679883E−24	−0.05	−0.06	−0.05	−10.98	5.41144843287335E−28	−0.03	−0.04	−0.02	−6.24	4.48655592304437E−10	0.01	0	0.02	2.74	0.00620082	−0.05	−0.06	−0.04	−10.64	2.0157612540227E−26	−0.01	−0.02	0	−2.74	0.00616031	−0.05	−0.06	−0.04	−10.54	6.34605440400502E−26	0.01	0	0.02	1.34	0.181262	−0.01	−0.02	0	−2.11
Age:Sex	0	−0.01	0.01	−0.38	0.703029	0.01	0	0.02	1.66	0.0963779	0	−0.01	0.01	0.76	0.449755	0	−0.01	0.01	−0.11	0.910923	0.02	0.01	0.03	4.68	2.8855561116008E−06	−0.03	−0.04	−0.02	−6.29	3.26665651986464E−10	0	−0.01	0.01	−0.15	0.883783	0.01	0	0.02	2.86	0.00429226	0.03	0.02	0.04	5.89	3.8950253491639E−09	0.03	0.02	0.04	6.21
Age-squared:Sex	0.01	0	0.02	2.36	0.0183815	0.01	0	0.02	2.13	0.0329144	0	−0.01	0.01	−0.57	0.572054	0	−0.01	0.01	0.52	0.602203	0	−0.01	0.01	−0.39	0.698346	0.01	0	0.02	2.87	0.00407145	0	−0.01	0.01	0.17	0.863767	0	−0.01	0.01	0.82	0.409649	−0.01	−0.02	0	−1.12	0.264127	0	−0.01	0.01	−0.04
Ethnicity	−0.01	−0.02	0	−1.71	0.0872866	0.01	0	0.02	1.5	0.134015	0.02	0.01	0.03	4.85	1.24306748673957E−06	−0.02	−0.03	−0.01	−4.17	3.07901691367191E−05	0	−0.01	0.01	0.24	0.806685	0	−0.01	0.01	−0.84	0.398264	−0.01	−0.02	0	−2.49	0.0126585	−0.02	−0.03	−0.01	−3.59	0.000328688	0	−0.01	0.01	−0.12	0.90606	0	−0.01	0.01	0.09
Alcohol consumer	0	−0.01	0.01	−0.57	0.571424	−0.01	−0.02	0	−1.65	0.0987991	0	−0.01	0.01	0.07	0.946012	0.01	0	0.02	1.56	0.118241	0.01	0	0.02	2.25	0.0245654	0.01	0	0.02	1.19	0.232127	0.02	0.01	0.03	4.12	3.74893392784803E−05	0	−0.01	0.01	−0.16	0.873504	0	−0.01	0.01	0.41	0.67875	0	−0.01	0.01	−0.63
Smoker	−0.03	−0.04	−0.02	−5.43	5.68912427829913E−08	−0.02	−0.03	−0.01	−4.54	5.58685019698039E−06	−0.03	−0.04	−0.02	−5.05	4.51129938656465E−07	−0.02	−0.03	−0.01	−4.39	1.13032331735953E−05	−0.01	−0.02	0	−1.36	0.174402	−0.02	−0.03	−0.01	−4.13	3.60218201083304E−05	0	−0.01	0.01	0.62	0.53616	−0.01	−0.02	0	−2.32	0.0206178	−0.01	−0.02	0	−2.45	0.0144792	−0.02	−0.03	−0.01	−4.74
Diabetes	−0.03	−0.04	−0.02	−6.91	4.96048045092984E−12	−0.03	−0.04	−0.02	−6.75	1.53068460408527E−11	−0.03	−0.04	−0.02	−6.31	2.84773611485901E−10	−0.02	−0.03	−0.01	−3.8	0.000143514	−0.01	−0.02	0	−1.81	0.0704208	−0.04	−0.05	−0.03	−8.2	2.45899474308287E−16	−0.01	−0.02	0	−1.23	0.219832	−0.02	−0.03	−0.01	−3.13	0.00175864	0	−0.01	0.01	−0.55	0.583307	−0.03	−0.04	−0.02	−6.17
High cholesterol	−0.01	−0.02	0	−1.96	0.0502265	−0.01	−0.02	0	−2.04	0.0412215	−0.02	−0.03	−0.01	−3.72	0.000201427	−0.02	−0.03	−0.01	−3.53	0.000421384	−0.01	−0.02	0	−2.19	0.028864	0	−0.01	0.01	−0.91	0.362793	−0.01	−0.02	0	−2.39	0.0169163	−0.02	−0.03	−0.01	−3.49	0.000491101	−0.03	−0.04	−0.02	−5.12	3.14467083687855E−07	−0.02	−0.03	−0.01	−3.21
Hypertension	−0.07	−0.08	−0.06	−13.66	2.16243163505128E−42	−0.05	−0.06	−0.04	−10.92	9.87809753269306E−28	−0.05	−0.06	−0.04	−10.73	8.39117922380388E−27	−0.04	−0.05	−0.03	−7.66	1.90707493598298E−14	0.03	0.02	0.04	6.2	5.68533487999315E−10	−0.04	−0.05	−0.03	−7.44	1.02901245394354E−13	−0.01	−0.02	0	−1.95	0.0508943	−0.09	−0.1	−0.08	−18.41	2.13910632554606E−75	−0.05	−0.06	−0.04	−10.47	1.24035255369102E−25	−0.07	−0.08	−0.06	−13.49
Site 11026	0.09	0.08	0.1	18.05	1.62254135239706E−72	0.01	0	0.02	1.96	0.0501218	0.05	0.04	0.06	9.09	9.94871266567509E−20	0.11	0.1	0.12	22.28	2.54470845695748E−109	0.04	0.03	0.05	8.04	8.94295984456346E−16	−0.01	−0.02	0	−1.14	0.255974	0.01	0	0.02	2.54	0.0111423	0.09	0.08	0.1	17.57	7.13243438943815E−69	0.19	0.18	0.2	39.33	0	0.09	0.08	0.1	17.37
Site 11027	−0.01	−0.02	0	−1.97	0.0488066	−0.05	−0.06	−0.04	−10.49	1.05809302623428E−25	−0.08	−0.09	−0.07	−16.53	3.60127749863936E−61	−0.03	−0.04	−0.02	−5.43	5.69547426536892E−08	−0.05	−0.06	−0.04	−9.43	4.37436969730422E−21	−0.04	−0.05	−0.03	−7.59	3.21506003947274E−14	−0.01	−0.02	0	−2.17	0.0303687	−0.02	−0.03	−0.01	−4.47	7.70953702224231E−06	0.04	0.03	0.05	7.55	4.397951003613E−14	−0.11	−0.12	−0.1	−22.52
Site 11028	0.01	0	0.02	1.8	0.0722762	0.01	0	0.02	1.27	0.203782	0	−0.01	0.01	0.73	0.466466	0	−0.01	0.01	0.53	0.597983	0	−0.01	0.01	0.19	0.84591	0	−0.01	0.01	0.27	0.784673	−0.01	−0.02	0	−2.22	0.0267021	0.01	0	0.02	2.9	0.00374117	0.02	0.01	0.03	4.18	2.90534267990261E−05	0	−0.01	0.01	0.75
adj. R-squared	0.22					0.15					0.13					0.12					0.04					0.32					0.05					0.14					0.07					0.11
deg. freedom	40024					40024					40024					40024					40024					40024					40024					40024					40024					40024
	AD GCC					AD BCC					AD SCC					AD MCP					AD P					AD FX					AD CST L					AD ALIC L					AD PLIC L					AD RLIC L
Covariate	r-value	lower CI	upper CI	t-value	p-value	r-value	lower CI	upper CI	t-value	p-value	r-value	lower CI	upper CI	t-value	p-value	r-value	lower CI	upper CI	t-value	p-value	r-value	lower CI	upper CI	t-value	p-value	r-value	lower CI	upper CI	t-value	p-value	r-value	lower CI	upper CI	t-value	p-value	r-value	lower CI	upper CI	t-value	p-value	r-value	lower CI	upper CI	t-value	p-value	r-value	lower CI	upper CI	t-value
Intercept	0.99	0.99	0.99	1315.37	0	0.99	0.99	0.99	1291.09	0	0.99	0.99	0.99	1420.94	0	0.99	0.99	0.99	1190.47	0	0.95	0.95	0.95	611.03	0	0.94	0.93	0.94	531.68	0	0.96	0.96	0.97	729.16	0	0.99	0.99	0.99	1181.32	0	0.99	0.99	0.99	1484.75	0	0.99	0.99	0.99	1287.13
Obesity	0.01	0	0.02	2.48	0.0130928	0.01	0	0.02	2.92	0.00348399	−0.02	−0.03	−0.01	−3.68	0.000234991	−0.08	−0.09	−0.07	−16.25	3.38225303499644E−59	−0.13	−0.14	−0.12	−26.67	2.53336397870226E−155	0.02	0.01	0.03	3.23	0.00122207	−0.12	−0.13	−0.11	−25.09	7.71522294579725E−138	−0.01	−0.02	0	−1.07	0.282746	−0.02	−0.03	−0.01	−4.45	8.52184464382334E−06	−0.05	−0.06	−0.04	−10.93
Sex	0.19	0.18	0.2	39.6	0	0.13	0.12	0.14	25.55	7.1007267396112E−143	0.19	0.18	0.2	38.76	1.1E−322	0.02	0.01	0.03	4.59	4.3849079355846E−06	−0.14	−0.14	−0.13	−27.32	7.54335527223574E−163	0.26	0.25	0.27	54.45	0	0.04	0.03	0.05	8.24	1.84501614237298E−16	0.08	0.07	0.09	17	1.48791934317344E−64	0.15	0.14	0.16	29.7	9.74166891923568E−192	0.11	0.1	0.12	22.66
Age	0.24	0.23	0.25	49.98	0	0.31	0.3	0.32	65	0	0.19	0.18	0.2	39.53	0	−0.12	−0.13	−0.11	−24.28	2.64990818696028E−129	−0.03	−0.04	−0.02	−6.49	8.89015766877521E−11	0.42	0.41	0.43	92.79	0	−0.04	−0.05	−0.03	−8.56	1.16670199545242E−17	0.25	0.24	0.25	50.72	0	0.05	0.04	0.06	10.18	2.66882650916492E−24	0.07	0.06	0.08	14.64
Age-squared	0.08	0.07	0.09	16.43	1.82601817068452E−60	0.06	0.05	0.07	12.52	7.08189036769052E−36	0.05	0.04	0.06	10.19	2.4081064059513E−24	0	−0.01	0.01	−0.18	0.860878	0.01	0	0.02	2.29	0.0218265	0.04	0.03	0.05	7.43	1.08767086095165E−13	−0.01	−0.02	0	−1.59	0.112445	0.07	0.06	0.08	14.03	1.30398313793379E−44	0.04	0.03	0.05	8.66	4.86379404020872E−18	0.03	0.02	0.04	6.84
Age:Sex	0.02	0.01	0.03	3.44	0.000591948	−0.02	−0.03	−0.01	−3.39	0.000689603	−0.01	−0.02	0	−1.39	0.16392	0	−0.01	0.01	−0.39	0.699482	0	−0.01	0.01	−0.57	0.570611	−0.01	−0.02	0	−2.13	0.0330797	0	−0.01	0.01	−0.79	0.42903	−0.01	−0.02	0	−1.98	0.0474108	0.04	0.03	0.05	7.8	6.15178491049494E−15	0	−0.01	0.01	0.48
Age-squared:Sex	−0.01	−0.02	0	−1.3	0.192786	−0.02	−0.03	−0.01	−3.23	0.00122996	0	−0.01	0.01	−0.53	0.596246	0	−0.01	0.01	0.13	0.900288	0	−0.01	0.01	−0.25	0.801857	−0.03	−0.04	−0.02	−5.39	7.11984267123618E−08	0	−0.01	0.01	0.54	0.588499	−0.01	−0.01	0	−1.01	0.313741	0	−0.01	0.01	0.76	0.446525	0	−0.01	0.01	−0.62
Ethnicity	−0.04	−0.05	−0.03	−8.87	7.92085746091527E−19	0	−0.01	0.01	−0.57	0.566763	−0.03	−0.04	−0.02	−6.25	4.16993722240726E−10	−0.01	−0.02	0	−2.77	0.0055335	0.03	0.02	0.04	5.24	1.5768931910028E−07	0	0	0.01	0.98	0.326378	−0.02	−0.03	−0.01	−4.52	6.30158614391072E−06	−0.06	−0.07	−0.05	−11.83	3.05735584323294E−32	−0.03	−0.04	−0.02	−6.26	3.93203952147576E−10	−0.04	−0.05	−0.03	−7.1
Alcohol consumer	0	−0.01	0.01	0.13	0.899058	0	−0.01	0.01	0.84	0.401065	0	−0.01	0.01	0.85	0.396076	0.01	0	0.02	2.6	0.00932242	0	−0.01	0.01	−0.86	0.390336	0	−0.01	0.01	0.34	0.735448	0	−0.01	0.01	−0.63	0.531513	−0.01	−0.02	0	−1.8	0.0715656	0	−0.01	0.01	−0.92	0.355449	0.01	0	0.02	1.35
Smoker	0.01	0	0.02	1.5	0.133012	0.01	0	0.02	2.56	0.010431	0.01	0	0.02	2.63	0.00852574	0	−0.01	0.01	−0.49	0.625121	−0.02	−0.03	−0.01	−3.19	0.00141783	0	0	0.01	0.99	0.320216	−0.02	−0.03	−0.01	−4.13	3.61139103453206E−05	0.02	0.01	0.03	3.34	0.000831092	0	−0.01	0.01	0.89	0.373976	0	−0.01	0.01	−0.36
Diabetes	0.02	0.01	0.03	4.31	1.60009941164364E−05	0.03	0.02	0.04	6.24	4.52601756247953E−10	0.01	0	0.02	2.49	0.0128036	0	−0.01	0.01	−0.68	0.493873	−0.01	−0.02	0	−1.9	0.0568168	0.02	0.02	0.03	4.96	6.93940759358778E−07	−0.01	−0.02	0	−2.21	0.0273622	0	−0.01	0.01	0.14	0.886986	0.01	0	0.02	1.53	0.127243	0	−0.01	0.01	−0.76
High cholesterol	0.01	0	0.02	2.26	0.0235252	0.01	0	0.02	2.92	0.00355498	0	−0.01	0.01	0.04	0.970965	−0.02	−0.03	−0.01	−3.75	0.000175786	−0.01	−0.02	0	−2.52	0.0118946	0	−0.01	0.01	0.22	0.82459	−0.01	−0.02	0	−1.59	0.112521	0	−0.01	0.01	0.25	0.799738	0	−0.01	0.01	−0.45	0.654826	−0.01	−0.02	0	−1.5
Hypertension	0.01	0	0.02	2.67	0.00755855	0.02	0.01	0.03	3.21	0.00134566	0.02	0.01	0.03	4.53	5.90061715870135E−06	0.01	0	0.02	1.69	0.0918804	0.01	0	0.02	1.75	0.0800976	0.03	0.02	0.04	5.33	9.67381956369688E−08	−0.01	−0.02	0	−1.55	0.12234	0.06	0.05	0.07	12.86	8.75783059856764E−38	0.02	0.01	0.03	3.15	0.00162719	0.04	0.03	0.05	7.77
Site 11026	−0.09	−0.1	−0.08	−18.98	5.67434509425606E−80	0.01	0	0.02	2.79	0.00523738	0.03	0.02	0.04	6.9	5.11660161023844E−12	−0.17	−0.18	−0.16	−34.16	4.62163787405977E−252	−0.05	−0.06	−0.04	−9.5	2.13796027626939E−21	0.02	0.01	0.03	3.46	0.000548753	−0.06	−0.07	−0.05	−12.83	1.3864103688094E−37	−0.21	−0.22	−0.2	−43.03	0	−0.14	−0.15	−0.14	−29.27	2.14526515882347E−186	−0.07	−0.08	−0.06	−13.93
Site 11027	−0.13	−0.14	−0.12	−25.59	2.55962558746878E−143	−0.04	−0.05	−0.03	−7.32	2.49692661337817E−13	−0.16	−0.17	−0.15	−32.52	5.47325306900744E−229	−0.26	−0.27	−0.25	−53.19	0	0	−0.01	0.01	0.89	0.37192	0	−0.01	0.01	−0.87	0.38397	−0.01	−0.02	0	−2.07	0.0387644	−0.08	−0.09	−0.07	−16.13	2.59856686955202E−58	−0.07	−0.08	−0.06	−13.52	1.55368295965809E−41	−0.13	−0.14	−0.12	−26.69
Site 11028	0	−0.01	0.01	−0.94	0.34857	0	−0.01	0.01	−0.74	0.459011	−0.01	−0.02	0	−1.04	0.296439	−0.02	−0.03	−0.01	−4.68	2.81420144303072E−06	0	−0.01	0.01	0.24	0.808597	−0.01	−0.02	0	−1.52	0.129152	0	−0.01	0.01	−0.7	0.486769	−0.03	−0.04	−0.02	−5.34	9.13694104919429E−08	−0.03	−0.04	−0.02	−6.62	3.72100898464235E−11	−0.03	−0.04	−0.02	−6.29
adj. R-squared	0.18					0.2					0.14					0.12					0.04					0.36					0.03					0.16					0.06					0.05
deg. freedom	40024					40024					40024					40024					40024					40024					40024					40024					40024					40024
	RD GCC					RD BCC					RD SCC					RD MCP					RD P					RD FX					RD CST L					RD ALIC L					RD PLIC L					RD RLIC L
Covariate	r-value	lower CI	upper CI	t-value	p-value	r-value	lower CI	upper CI	t-value	p-value	r-value	lower CI	upper CI	t-value	p-value	r-value	lower CI	upper CI	t-value	p-value	r-value	lower CI	upper CI	t-value	p-value	r-value	lower CI	upper CI	t-value	p-value	r-value	lower CI	upper CI	t-value	p-value	r-value	lower CI	upper CI	t-value	p-value	r-value	lower CI	upper CI	t-value	p-value	r-value	lower CI	upper CI	t-value
Intercept	0.86	0.86	0.86	333.85	0	0.88	0.88	0.88	367.5	0	0.9	0.9	0.9	419.61	0	0.98	0.98	0.98	926.54	0	0.92	0.92	0.92	480.12	0	0.77	0.77	0.77	240.88	0	0.89	0.89	0.89	390.86	0	0.94	0.94	0.94	549.29	0	0.96	0.96	0.96	716.76	0	0.96	0.96	0.96	667.59
Obesity	0.06	0.05	0.07	12.53	6.06581098745071E−36	0.04	0.03	0.05	8.35	6.75883179862704E−17	0.03	0.02	0.04	5.26	1.44930285267907E−07	−0.02	−0.03	−0.01	−3.53	0.000416997	−0.13	−0.14	−0.12	−26.51	1.65846368160691E−153	0.05	0.04	0.06	9.34	1.01147865904626E−20	−0.09	−0.1	−0.08	−18.14	3.16570975244403E−73	0.02	0.01	0.03	4.19	2.76925475402366E−05	0.01	0	0.02	2.16	0.0306229	0.03	0.02	0.04	5.4
Sex	0.03	0.02	0.04	6.21	5.43619264805429E−10	0.05	0.04	0.06	9.3	1.49726171611827E−20	0.1	0.09	0.11	20.33	2.20929948281868E−91	−0.08	−0.09	−0.07	−15.89	1.07882372026482E−56	−0.17	−0.18	−0.16	−34.74	1.68648102305298E−260	0.23	0.23	0.24	48.34	0	−0.15	−0.16	−0.14	−30.31	1.59425643258292E−199	−0.1	−0.11	−0.09	−19.56	7.9419389961429E−85	−0.02	−0.03	−0.01	−4.53	5.8178097635859E−06	0.06	0.05	0.07	11.55
Age	0.34	0.33	0.35	72.76	0	0.31	0.3	0.31	64.32	0	0.24	0.23	0.25	49.69	0	0.1	0.1	0.11	21.09	3.72522440511863E−98	0.02	0.01	0.03	3.86	0.000112935	0.4	0.39	0.4	86.25	0	0.03	0.02	0.04	6.11	1.036201809488E−09	0.28	0.27	0.29	58.57	0	0.14	0.14	0.15	29.26	3.38651752335221E−186	0.23	0.22	0.24	48.2
Age-squared	0.09	0.08	0.1	17.65	1.88619821371186E−69	0.07	0.06	0.08	13.11	3.33197519354006E−39	0.07	0.06	0.08	13.09	4.42889100482234E−39	0.02	0.01	0.03	4.96	7.11094969207534E−07	−0.01	−0.02	0	−1.2	0.229417	0.06	0.05	0.07	12.15	6.4611542832485E−34	0.01	0	0.01	1.02	0.305825	0.07	0.06	0.08	14.71	7.50494149072324E−49	0.01	0	0.02	1.84	0.0659608	0.03	0.02	0.04	6.53
Age:Sex	0.01	0	0.02	2.28	0.0228178	−0.01	−0.02	0	−1.37	0.171765	0	−0.01	0.01	−0.31	0.754804	0	−0.01	0.01	−0.61	0.540513	−0.02	−0.03	−0.01	−4.52	6.32487944632418E−06	0.03	0.02	0.04	5.64	1.68866803630979E−08	−0.01	−0.02	0	−1.22	0.22205	−0.02	−0.03	−0.01	−3.77	0.000161355	−0.01	−0.02	0	−2.53	0.0113649	−0.02	−0.03	−0.01	−4.83
Age-squared:Sex	−0.01	−0.02	0	−1.94	0.0522019	−0.01	−0.02	0	−2.24	0.0252887	0	−0.01	0.01	0.57	0.568755	0	−0.01	0.01	−0.74	0.461219	0	−0.01	0.01	0.5	0.617696	−0.02	−0.03	−0.01	−3.36	0.000777532	0	−0.01	0.01	0.27	0.787214	−0.01	−0.01	0	−1	0.316175	0.01	0	0.02	1.59	0.111585	0	−0.01	0.01	−0.29
Ethnicity	0	−0.01	0.01	−0.23	0.818278	−0.01	−0.02	0	−1.04	0.296817	−0.03	−0.04	−0.02	−5.91	3.4766142572529E−09	0.01	0	0.02	1.41	0.159383	0.02	0.01	0.03	4.32	1.56762181910712E−05	0	−0.01	0.01	0.26	0.796493	0	−0.01	0.01	0.73	0.46711	−0.02	−0.03	−0.01	−3.46	0.000538293	−0.02	−0.03	−0.01	−4.48	7.44701302425164E−06	−0.02	−0.03	−0.01	−4.54
Alcohol consumer	0	−0.01	0.01	0.31	0.753653	0.01	0	0.02	1.69	0.0919416	0	−0.01	0.01	0.22	0.82878	0	−0.01	0.01	0.18	0.85493	−0.01	−0.02	0	−1.97	0.0484551	0	−0.01	0.01	−0.52	0.604307	−0.02	−0.03	−0.01	−3.33	0.00087832	−0.01	−0.01	0	−1.03	0.302892	0	−0.01	0.01	−0.7	0.481372	0.01	0	0.02	1.54
Smoker	0.03	0.02	0.04	5.21	1.90134859575772E−07	0.02	0.01	0.03	4.58	4.63514238420074E−06	0.03	0.02	0.04	5.13	2.92938699787466E−07	0.02	0.01	0.03	4.08	4.59453950092426E−05	−0.01	−0.02	0	−2.06	0.0392533	0.01	0	0.02	2.71	0.00665343	−0.01	−0.02	0	−2.67	0.00767839	0.02	0.01	0.02	3.04	0.00235862	0.01	0	0.02	2.85	0.0044049	0.02	0.01	0.03	4.24
Diabetes	0.04	0.03	0.05	7.16	8.11889298214362E−13	0.04	0.03	0.05	7.67	1.72902585781542E−14	0.03	0.02	0.04	6.16	7.48676089754051E−10	0.02	0.01	0.03	3.4	0.000672745	0	−0.01	0.01	−0.56	0.573529	0.03	0.02	0.04	6.8	1.09326607002453E−11	0	−0.01	0.01	−0.19	0.853209	0.01	0	0.02	1.42	0.154172	0	−0.01	0.01	0.78	0.437532	0.03	0.02	0.04	5.59
High cholesterol	0.01	0	0.02	2.28	0.0224268	0.01	0	0.02	2.59	0.00954077	0.02	0.01	0.03	3.36	0.00078388	0	−0.01	0.01	0.4	0.686304	0	−0.01	0.01	−0.29	0.775463	0	−0.01	0.01	0.54	0.586353	0.01	0	0.02	1.09	0.275612	0.01	0	0.02	2.33	0.0195883	0.02	0.01	0.03	4.94	7.88871789863006E−07	0.01	0	0.02	1.68
Hypertension	0.06	0.05	0.07	12.54	5.56371226964335E−36	0.05	0.04	0.06	9.98	1.92188040267747E−23	0.05	0.05	0.06	11.02	3.51089848118232E−28	0.04	0.03	0.05	8.79	1.59487638998853E−18	−0.02	−0.03	−0.01	−3.37	0.000742583	0.03	0.03	0.04	6.97	3.12132297718384E−12	0	−0.01	0.01	0.51	0.608724	0.11	0.1	0.12	21.36	1.11723488112898E−100	0.06	0.05	0.07	12.69	8.12837272216662E−37	0.08	0.07	0.09	16.91
Site 11026	−0.1	−0.11	−0.09	−20.81	1.10425524543757E−95	0	−0.01	0.01	−0.8	0.422379	−0.03	−0.04	−0.02	−5.94	2.83009297121999E−09	−0.24	−0.25	−0.23	−49.76	0	−0.06	−0.07	−0.05	−12.64	1.50615255334221E−36	0.02	0.01	0.03	3.14	0.00170111	−0.04	−0.05	−0.03	−8.58	9.461993381909E−18	−0.16	−0.17	−0.15	−32.05	1.3470080675512E−222	−0.27	−0.28	−0.26	−55.53	0	−0.11	−0.12	−0.1	−21.98
Site 11027	−0.03	−0.04	−0.02	−5.78	7.67175630136108E−09	0.03	0.03	0.04	6.97	3.17546755881698E−12	0.02	0.01	0.03	4.31	1.61897934760734E−05	−0.2	−0.21	−0.19	−41.61	0	0.02	0.01	0.03	4.67	3.02759703425186E−06	0.02	0.01	0.03	4.05	5.07978581717791E−05	0	−0.01	0.01	0.76	0.446222	−0.03	−0.04	−0.02	−5.51	3.68746310280587E−08	−0.08	−0.09	−0.07	−16.92	5.4344484140642E−64	0.02	0.01	0.03	3.52
Site 11028	−0.01	−0.02	0	−1.94	0.0529599	−0.01	−0.02	0	−1.31	0.190139	−0.01	−0.01	0	−1.01	0.310725	−0.02	−0.03	−0.01	−4.2	2.66583208070757E−05	0	−0.01	0.01	0.34	0.730662	−0.01	−0.02	0	−1.2	0.229427	0.01	0	0.02	1.53	0.125638	−0.02	−0.03	−0.01	−4.5	6.71568072138892E−06	−0.04	−0.05	−0.03	−7.3	2.84462747077347E−13	−0.02	−0.03	−0.01	−3.47
adj. R-squared	0.25					0.19					0.15					0.1					0.05					0.35					0.03					0.18					0.11					0.13
deg. freedom	40024					40024					40024					40024					40024					40024					40024					40024					40024					40024
	MD GCC					MD BCC					MD SCC					MD MCP					MD P					MD FX					MD CST L					MD ALIC L					MD PLIC L					MD RLIC L
Covariate	r-value	lower CI	upper CI	t-value	p-value	r-value	lower CI	upper CI	t-value	p-value	r-value	lower CI	upper CI	t-value	p-value	r-value	lower CI	upper CI	t-value	p-value	r-value	lower CI	upper CI	t-value	p-value	r-value	lower CI	upper CI	t-value	p-value	r-value	lower CI	upper CI	t-value	p-value	r-value	lower CI	upper CI	t-value	p-value	r-value	lower CI	upper CI	t-value	p-value	r-value	lower CI	upper CI	t-value
Intercept	0.96	0.96	0.96	700.46	0	0.96	0.96	0.96	726.98	0	0.98	0.98	0.98	942.35	0	0.99	0.99	0.99	1254.48	0	0.94	0.94	0.94	570.51	0	0.86	0.86	0.86	335.28	0	0.95	0.95	0.95	588.3	0	0.97	0.97	0.97	857.96	0	0.99	0.99	0.99	1454.53	0	0.98	0.98	0.98	1111.48
Obesity	0.05	0.04	0.06	10.41	2.40721465882749E−25	0.04	0.03	0.05	7.22	5.4088493452687E−13	0.01	0	0.02	1.93	0.0530328	−0.06	−0.07	−0.05	−11.53	1.1026052932409E−30	−0.14	−0.15	−0.13	−28.3	1.6423052942023E−174	0.04	0.03	0.05	7.7	1.36353685386654E−14	−0.12	−0.13	−0.11	−23.43	1.39550018282013E−120	0.01	0	0.02	2.38	0.0174291	−0.01	−0.02	0	−1.15	0.251147	−0.01	−0.02	0	−1.65
Sex	0.09	0.08	0.1	18.13	3.6893200805806E−73	0.08	0.07	0.09	15.85	2.09549800675128E−56	0.16	0.15	0.17	31.84	1.05639489164012E−219	−0.04	−0.05	−0.03	−7.12	1.10874700016528E−12	−0.17	−0.18	−0.16	−33.76	2.42052875480269E−246	0.25	0.24	0.26	51.4	0	−0.09	−0.1	−0.08	−17.25	1.88382071219047E−66	−0.03	−0.04	−0.02	−6.26	3.98593779610224E−10	0.07	0.06	0.08	14.87	7.44633781589565E−50	0.1	0.09	0.11	19.37
Age	0.34	0.33	0.35	72.64	0	0.33	0.32	0.34	70.8	0	0.26	0.25	0.26	52.84	0	−0.01	−0.02	0	−1.08	0.280334	0	−0.01	0.01	−0.49	0.624238	0.41	0.4	0.42	90.41	0	0	−0.01	0.01	0.42	0.673745	0.29	0.28	0.3	60.55	0	0.14	0.13	0.15	28.34	6.59240329609961E−175	0.2	0.19	0.21	41.36
Age-squared	0.09	0.09	0.1	19.09	7.03111382615126E−81	0.07	0.06	0.08	14.18	1.54271740107226E−45	0.07	0.06	0.08	13.83	2.19963250484395E−43	0.01	0	0.02	2.94	0.00326217	0	−0.01	0.01	0.29	0.773699	0.06	0.05	0.06	11.05	2.45767181760949E−28	0	−0.01	0.01	0	0.997723	0.08	0.07	0.09	15.73	1.34985186066043E−55	0.03	0.02	0.04	6.74	1.63218286051002E−11	0.04	0.03	0.05	8.02
Age:Sex	0.01	0	0.02	2.9	0.00375298	−0.01	−0.02	0	−2.21	0.0270147	0	−0.01	0.01	−0.84	0.398162	0	−0.01	0.01	−0.62	0.535574	−0.02	−0.03	−0.01	−3.09	0.00202633	0.02	0.01	0.03	3.45	0.000569796	−0.01	−0.02	0	−1.2	0.230495	−0.02	−0.03	−0.01	−3.39	0.000692128	0.01	0	0.02	2.83	0.00462664	−0.02	−0.03	−0.01	−3.19
Age-squared:Sex	−0.01	−0.02	0	−1.92	0.0543094	−0.01	−0.02	0	−2.79	0.00529916	0	−0.01	0.01	0.18	0.856275	0	−0.01	0.01	−0.38	0.707119	0	−0.01	0.01	0.22	0.823744	−0.02	−0.03	−0.01	−4.06	4.86503452935091E−05	0	−0.01	0.01	0.47	0.640813	−0.01	−0.02	0	−1.07	0.282856	0.01	0	0.02	1.71	0.0879493	0	−0.01	0.01	−0.49
Ethnicity	−0.02	−0.03	−0.01	−3.19	0.00141916	−0.01	−0.01	0	−1	0.315419	−0.03	−0.04	−0.03	−7	2.50981160333655E−12	0	−0.01	0.01	−0.69	0.492496	0.03	0.02	0.04	5.05	4.49849841159397E−07	0	−0.01	0.01	0.48	0.634318	−0.01	−0.02	0	−1.45	0.148111	−0.04	−0.05	−0.03	−7.23	4.97246123698864E−13	−0.04	−0.05	−0.03	−7.23	4.8049725970685E−13	−0.03	−0.04	−0.02	−6.75
Alcohol consumer	0	−0.01	0.01	0.24	0.808517	0.01	0	0.02	1.53	0.127081	0	−0.01	0.01	0.51	0.607077	0.01	0	0.02	1.61	0.106487	−0.01	−0.02	0	−1.61	0.106407	0	−0.01	0.01	−0.29	0.772036	−0.01	−0.02	0	−2.59	0.00958634	−0.01	−0.02	0	−1.48	0.13837	−0.01	−0.02	0	−1.13	0.258239	0.01	0	0.02	1.71
Smoker	0.02	0.01	0.03	4.51	6.61567003940766E−06	0.02	0.01	0.03	4.33	1.49070637107867E−05	0.02	0.01	0.03	4.83	1.39975370545401E−06	0.01	0	0.02	2.2	0.0280058	−0.01	−0.02	0	−2.73	0.00641539	0.01	0	0.02	2.26	0.0240159	−0.02	−0.03	−0.01	−3.66	0.000251998	0.02	0.01	0.03	3.48	0.000508652	0.01	0	0.02	2.76	0.00586115	0.01	0	0.02	2.88
Diabetes	0.03	0.03	0.04	6.97	3.20893975162293E−12	0.04	0.03	0.05	7.94	2.08962557774143E−15	0.03	0.02	0.04	5.44	5.43877560361109E−08	0.01	0	0.02	1.55	0.122034	−0.01	−0.02	0	−1.23	0.217999	0.03	0.02	0.04	6.42	1.41679853661933E−10	−0.01	−0.02	0	−1.14	0.252318	0.01	0	0.02	1.05	0.295767	0.01	0	0.02	1.46	0.145378	0.02	0.01	0.03	3.58
High cholesterol	0.01	0	0.02	2.5	0.0125696	0.01	0	0.02	2.95	0.00318366	0.01	0	0.02	2.35	0.0186575	−0.01	−0.02	0	−1.92	0.0549384	−0.01	−0.02	0	−1.28	0.199159	0	−0.01	0.01	0.46	0.64668	0	−0.01	0.01	0.05	0.960788	0.01	0	0.02	1.65	0.0981702	0.02	0.01	0.03	3.42	0.00062991	0	−0.01	0.01	0.42
Hypertension	0.05	0.04	0.06	10.56	5.12865194246413E−26	0.04	0.03	0.05	8.64	5.76846021857044E−18	0.05	0.04	0.06	9.88	5.36854458794624E−23	0.03	0.02	0.04	6.26	3.90973223532643E−10	−0.01	−0.02	0	−1.38	0.168316	0.03	0.02	0.04	6.69	2.29839413057721E−11	0	−0.01	0.01	−0.36	0.721179	0.1	0.09	0.11	19.84	3.72578383936819E−87	0.06	0.05	0.07	11.6	4.66457956983229E−31	0.08	0.07	0.09	15.92
Site 11026	−0.11	−0.12	−0.1	−22.41	1.5608217631668E−110	0	−0.01	0.01	0.31	0.758997	−0.01	−0.02	0	−1.06	0.287843	−0.24	−0.25	−0.23	−50.01	0	−0.06	−0.07	−0.05	−12.02	3.01153277965817E−33	0.02	0.01	0.03	3.29	0.00101871	−0.06	−0.07	−0.05	−11.5	1.5401376188232E−30	−0.19	−0.2	−0.18	−39.44	0	−0.29	−0.3	−0.28	−59.86	0	−0.11	−0.12	−0.1	−22.52
Site 11027	−0.07	−0.08	−0.06	−13.14	2.38076015432366E−39	0.01	0	0.02	2.54	0.0109447	−0.06	−0.07	−0.05	−11.87	1.94236517486713E−32	−0.27	−0.28	−0.26	−56	0	0.02	0.01	0.03	3.37	0.000752306	0.01	0	0.02	2.63	0.00847568	0	−0.01	0.01	−0.34	0.731148	−0.05	−0.06	−0.04	−10.39	2.87022246902994E−25	−0.1	−0.11	−0.1	−21.07	5.63092372363197E−98	−0.05	−0.06	−0.04	−10.82
Site 11028	−0.01	−0.02	0	−1.81	0.0709745	−0.01	−0.02	0	−1.25	0.212581	−0.01	−0.02	0	−1.19	0.233296	−0.03	−0.04	−0.02	−5.26	1.47283038533358E−07	0	−0.01	0.01	0.33	0.742812	−0.01	−0.02	0	−1.33	0.182936	0	−0.01	0.01	0.75	0.453092	−0.03	−0.04	−0.02	−5.25	1.50646878435314E−07	−0.05	−0.06	−0.04	−9.58	1.06041507692413E−21	−0.03	−0.04	−0.02	−5.58
adj. R-squared	0.25					0.22					0.17					0.11					0.05					0.36					0.03					0.19					0.13					0.11
deg. freedom	40024					40024					40024					40024					40024					40024					40024					40024					40024					40024
[truncated: 191 more columns]

## Sheet: Supplementary Table 6
	FA GCC					FA BCC					FA SCC					FA MCP					FA P					FA FX					FA CST L					FA ALIC L					FA PLIC L					FA RLIC L
Covariate	r-value	lower CI	upper CI	t-value	p-value	r-value	lower CI	upper CI	t-value	p-value	r-value	lower CI	upper CI	t-value	p-value	r-value	lower CI	upper CI	t-value	p-value	r-value	lower CI	upper CI	t-value	p-value	r-value	lower CI	upper CI	t-value	p-value	r-value	lower CI	upper CI	t-value	p-value	r-value	lower CI	upper CI	t-value	p-value	r-value	lower CI	upper CI	t-value	p-value	r-value	lower CI	upper CI	t-value
Intercept	0.97	0.97	0.97	765.2	0	0.97	0.97	0.97	786.49	0	0.99	0.99	0.99	1312.09	0	0.98	0.98	0.98	1123.92	0	0.95	0.95	0.95	603.46	0	0.85	0.84	0.85	318.4	0	0.95	0.95	0.95	585	0	0.98	0.98	0.98	959.91	0	0.99	0.99	0.99	1278.59	0	0.98	0.98	0.98	1001.63
BMI	−0.08	−0.09	−0.07	−15.6	1.04591352360635E−54	−0.05	−0.06	−0.04	−9.74	2.18590635164778E−22	−0.04	−0.05	−0.03	−7.79	6.72760425651662E−15	−0.04	−0.05	−0.03	−7.06	1.74098662670637E−12	0.09	0.08	0.1	18.39	3.48244051070892E−75	−0.08	−0.09	−0.07	−15.27	1.65721029466774E−52	0.05	0.04	0.06	10.34	5.17755763045112E−25	−0.04	−0.05	−0.03	−7.61	2.78100059328523E−14	−0.04	−0.05	−0.03	−7.63	2.48787244599468E−14	−0.09	−0.1	−0.08	−17.18
Sex	0.03	0.02	0.04	5.55	2.9232123072828E−08	−0.01	−0.02	0	−2.74	0.006231	−0.05	−0.06	−0.04	−10.77	5.27192577486421E−27	0.11	0.1	0.12	22.84	9.3853174102212E−115	0.13	0.12	0.14	26.62	9.42204914426116E−155	−0.19	−0.2	−0.18	−38	2.3360244521954E−310	0.2	0.19	0.21	41.41	0	0.17	0.16	0.18	34.72	2.49319127059836E−260	0.1	0.09	0.11	19.52	1.99820431692468E−84	−0.01	−0.02	0	−1.5
Age	−0.33	−0.34	−0.32	−70.24	0	−0.27	−0.28	−0.26	−55.25	0	−0.22	−0.23	−0.21	−45.74	0	−0.22	−0.23	−0.21	−45.32	0	−0.07	−0.08	−0.06	−13.9	7.71393228158533E−44	−0.38	−0.39	−0.37	−82.22	0	−0.05	−0.06	−0.04	−10.57	4.21556148031259E−26	−0.24	−0.25	−0.23	−49.81	0	−0.13	−0.14	−0.12	−26.05	2.41799895451026E−148	−0.21	−0.22	−0.2	−42.54
Age-squared	−0.07	−0.08	−0.06	−14.57	5.9565406471195E−48	−0.05	−0.06	−0.04	−10.18	2.73972622694682E−24	−0.05	−0.06	−0.05	−10.99	4.51010273236801E−28	−0.03	−0.04	−0.02	−6.25	4.14717592854775E−10	0.01	0	0.02	2.81	0.00490105	−0.05	−0.06	−0.04	−10.68	1.32911125280692E−26	−0.01	−0.02	0	−2.7	0.00703036	−0.05	−0.06	−0.04	−10.56	4.94473670840222E−26	0.01	0	0.02	1.31	0.191439	−0.01	−0.02	0	−2.17
Age:Sex	0	−0.01	0.01	−0.41	0.678226	0.01	0	0.02	1.65	0.0990856	0	−0.01	0.01	0.75	0.451844	0	−0.01	0.01	−0.11	0.911617	0.02	0.01	0.03	4.76	1.93759426857701E−06	−0.03	−0.04	−0.02	−6.3	2.95181020049474E−10	0	−0.01	0.01	−0.09	0.924986	0.01	0	0.02	2.84	0.00448488	0.03	0.02	0.04	5.86	4.68005904965162E−09	0.03	0.02	0.04	6.17
Age-squared:Sex	0.01	0	0.02	2.35	0.0185892	0.01	0	0.02	2.13	0.0331436	0	−0.01	0.01	−0.57	0.570731	0	−0.01	0.01	0.52	0.603149	0	−0.01	0.01	−0.38	0.705554	0.01	0	0.02	2.87	0.00411465	0	−0.01	0.01	0.18	0.858038	0	−0.01	0.01	0.82	0.411233	−0.01	−0.02	0	−1.12	0.261912	0	−0.01	0.01	−0.05
Ethnicity	−0.01	−0.02	0	−1.66	0.0975897	0.01	0	0.02	1.54	0.124545	0.02	0.01	0.03	4.88	1.05164966561082E−06	−0.02	−0.03	−0.01	−4.14	3.53195541817871E−05	0	−0.01	0.01	0.19	0.846513	0	−0.01	0.01	−0.78	0.433365	−0.01	−0.02	0	−2.52	0.0117563	−0.02	−0.03	−0.01	−3.57	0.000364024	0	−0.01	0.01	−0.1	0.921861	0	−0.01	0.01	0.15
Alcohol consumer	0	−0.01	0.01	−0.5	0.614732	−0.01	−0.02	0	−1.6	0.109646	0	−0.01	0.01	0.12	0.902974	0.01	0	0.02	1.62	0.105576	0.01	0	0.02	2.23	0.0255377	0.01	0	0.02	1.29	0.19691	0.02	0.01	0.03	4.14	3.52710763649003E−05	0	−0.01	0.01	−0.13	0.900142	0	−0.01	0.01	0.42	0.676913	0	−0.01	0.01	−0.59
Smoker	−0.03	−0.04	−0.02	−5.45	5.16854139987558E−08	−0.02	−0.03	−0.01	−4.55	5.34827031152054E−06	−0.03	−0.04	−0.02	−5.05	4.34200012019469E−07	−0.02	−0.03	−0.01	−4.4	1.09625498678166E−05	−0.01	−0.02	0	−1.35	0.177145	−0.02	−0.03	−0.01	−4.15	3.3762690405834E−05	0	−0.01	0.01	0.62	0.532188	−0.01	−0.02	0	−2.32	0.0202662	−0.01	−0.02	0	−2.45	0.0142584	−0.02	−0.03	−0.01	−4.76
Diabetes	−0.03	−0.04	−0.02	−6.71	2.02196058440074E−11	−0.03	−0.04	−0.02	−6.66	2.83118407721428E−11	−0.03	−0.04	−0.02	−6.28	3.48043909446953E−10	−0.02	−0.03	−0.01	−3.8	0.000146839	−0.01	−0.02	0	−2.23	0.0254761	−0.04	−0.05	−0.03	−8.11	5.37145709586044E−16	−0.01	−0.02	0	−1.53	0.125087	−0.02	−0.02	−0.01	−3.04	0.0023935	0	−0.01	0.01	−0.35	0.723185	−0.03	−0.04	−0.02	−5.86
High cholesterol	−0.01	−0.02	0	−1.66	0.0975685	−0.01	−0.02	0	−1.87	0.0616362	−0.02	−0.03	−0.01	−3.6	0.000323234	−0.02	−0.03	−0.01	−3.43	0.000612854	−0.01	−0.02	0	−2.62	0.00878462	0	−0.01	0.01	−0.66	0.509243	−0.01	−0.02	0	−2.66	0.00778179	−0.02	−0.03	−0.01	−3.34	0.000834314	−0.02	−0.03	−0.01	−4.93	8.3630333814752E−07	−0.01	−0.02	0	−2.84
Hypertension	−0.06	−0.07	−0.05	−12.72	5.46110586699646E−37	−0.05	−0.06	−0.04	−10.4	2.67733113522937E−25	−0.05	−0.06	−0.04	−10.38	3.13025471162909E−25	−0.04	−0.05	−0.03	−7.41	1.29577482927328E−13	0.02	0.01	0.03	4.77	1.88304830134809E−06	−0.03	−0.04	−0.02	−6.77	1.33700956666705E−11	−0.01	−0.02	0	−2.89	0.00389543	−0.09	−0.1	−0.08	−17.91	1.88908646356926E−71	−0.05	−0.06	−0.04	−9.79	1.27114222879147E−22	−0.06	−0.07	−0.05	−12.29
Site 11026	0.09	0.08	0.1	17.66	1.57184265920037E−69	0.01	0	0.02	1.72	0.0846396	0.04	0.03	0.05	8.91	5.15300244450367E−19	0.11	0.1	0.12	22.11	1.0097278188042E−107	0.04	0.03	0.05	8.57	1.09368183216189E−17	−0.01	−0.02	0	−1.49	0.136389	0.01	0	0.02	2.85	0.00443394	0.09	0.08	0.1	17.38	2.18312663527785E−67	0.19	0.18	0.2	39.1	0	0.08	0.07	0.09	16.93
Site 11027	−0.01	−0.02	0	−1.89	0.0582613	−0.05	−0.06	−0.04	−10.44	1.67527264565905E−25	−0.08	−0.09	−0.07	−16.5	6.22297686234364E−61	−0.03	−0.04	−0.02	−5.4	6.69094357384399E−08	−0.05	−0.06	−0.04	−9.55	1.30422606615969E−21	−0.04	−0.05	−0.03	−7.53	5.3301618302549E−14	−0.01	−0.02	0	−2.23	0.0256197	−0.02	−0.03	−0.01	−4.44	9.14818254071542E−06	0.04	0.03	0.05	7.6	3.03138897912783E−14	−0.11	−0.12	−0.1	−22.46
Site 11028	0.01	0	0.02	1.76	0.0781402	0.01	0	0.02	1.25	0.211127	0	−0.01	0.01	0.71	0.474842	0	−0.01	0.01	0.52	0.605506	0	−0.01	0.01	0.25	0.801738	0	−0.01	0.01	0.24	0.80718	−0.01	−0.02	0	−2.18	0.0291616	0.01	0	0.02	2.88	0.00394985	0.02	0.01	0.03	4.16	3.21412553772923E−05	0	−0.01	0.01	0.7
adj. R-squared	0.22					0.15					0.13					0.12					0.04					0.32					0.05					0.14					0.07					0.11
deg. freedom	40024					40024					40024					40024					40024					40024					40024					40024					40024					40024
	AD GCC					AD BCC					AD SCC					AD MCP					AD P					AD FX					AD CST L					AD ALIC L					AD PLIC L					AD RLIC L
Covariate	r-value	lower CI	upper CI	t-value	p-value	r-value	lower CI	upper CI	t-value	p-value	r-value	lower CI	upper CI	t-value	p-value	r-value	lower CI	upper CI	t-value	p-value	r-value	lower CI	upper CI	t-value	p-value	r-value	lower CI	upper CI	t-value	p-value	r-value	lower CI	upper CI	t-value	p-value	r-value	lower CI	upper CI	t-value	p-value	r-value	lower CI	upper CI	t-value	p-value	r-value	lower CI	upper CI	t-value
Intercept	0.99	0.99	0.99	1322.55	0	0.99	0.99	0.99	1298.23	0	0.99	0.99	0.99	1428.05	0	0.99	0.99	0.99	1197.24	0	0.95	0.95	0.95	614.99	0	0.94	0.94	0.94	534.79	0	0.96	0.96	0.97	733.61	0	0.99	0.99	0.99	1187.34	0	0.99	0.99	0.99	1492.01	0	0.99	0.99	0.99	1293.24
BMI	0.01	0	0.02	2.36	0.0183617	0.02	0.01	0.02	3.03	0.00245889	−0.03	−0.04	−0.02	−5.54	3.04258858986395E−08	−0.11	−0.12	−0.1	−21.69	1.11767287461262E−103	−0.18	−0.19	−0.17	−36.97	2.9848927507625E−294	0.01	0	0.02	1.49	0.136037	−0.17	−0.18	−0.16	−33.63	1.73679333475862E−244	−0.01	−0.02	0	−2.57	0.0102249	−0.03	−0.04	−0.02	−5.54	2.97777206509913E−08	−0.07	−0.08	−0.06	−13.61
Sex	0.19	0.18	0.2	39.23	0	0.12	0.12	0.13	25.18	7.76689228846424E−139	0.19	0.18	0.2	39.11	0	0.03	0.02	0.04	6.53	6.78580058951908E−11	−0.12	−0.13	−0.11	−24.12	1.13550934466931E−127	0.26	0.25	0.27	54.09	0	0.06	0.05	0.07	11.26	2.2245162058538E−29	0.09	0.08	0.1	17.16	9.26987101064337E−66	0.15	0.14	0.16	30.08	1.28227561103829E−196	0.12	0.11	0.13	23.81
Age	0.24	0.23	0.25	49.97	0	0.31	0.3	0.32	65	0	0.19	0.18	0.2	39.45	0	−0.12	−0.13	−0.11	−24.6	1.21812233741333E−132	−0.04	−0.04	−0.03	−7.02	2.31011153362307E−12	0.42	0.41	0.43	92.71	0	−0.05	−0.05	−0.04	−9.01	2.09349139299335E−19	0.25	0.24	0.25	50.65	0	0.05	0.04	0.06	10.13	4.55957418689902E−24	0.07	0.06	0.08	14.52
Age-squared	0.08	0.07	0.09	16.43	1.72960711302389E−60	0.06	0.05	0.07	12.52	6.54347618115385E−36	0.05	0.04	0.06	10.17	2.96031403011149E−24	0	−0.01	0.01	−0.25	0.802125	0.01	0	0.02	2.18	0.0293779	0.04	0.03	0.05	7.42	1.16487717512739E−13	−0.01	−0.02	0	−1.71	0.0866558	0.07	0.06	0.08	14.02	1.57620119234413E−44	0.04	0.03	0.05	8.64	5.60765637840165E−18	0.03	0.02	0.04	6.8
Age:Sex	0.02	0.01	0.03	3.43	0.000594879	−0.02	−0.03	−0.01	−3.39	0.000693448	−0.01	−0.02	0	−1.42	0.156939	0	−0.01	0.01	−0.45	0.649466	0	−0.01	0.01	−0.7	0.485361	−0.01	−0.02	0	−2.15	0.0313955	0	−0.01	0.01	−0.9	0.367773	−0.01	−0.02	0	−2	0.0453744	0.04	0.03	0.05	7.79	6.80154539569008E−15	0	−0.01	0.01	0.45
Age-squared:Sex	−0.01	−0.02	0	−1.3	0.192909	−0.02	−0.03	−0.01	−3.23	0.00123315	0	−0.01	0.01	−0.53	0.593838	0	−0.01	0.01	0.11	0.908692	0	−0.01	0.01	−0.27	0.785124	−0.03	−0.04	−0.02	−5.39	7.07301774972499E−08	0	−0.01	0.01	0.53	0.597941	−0.01	−0.01	0	−1.01	0.312603	0	−0.01	0.01	0.76	0.44793	0	−0.01	0.01	−0.63
Ethnicity	−0.04	−0.05	−0.03	−8.88	7.18034864708593E−19	0	−0.01	0.01	−0.59	0.558203	−0.03	−0.04	−0.02	−6.24	4.54284433462317E−10	−0.01	−0.02	0	−2.71	0.00665109	0.03	0.02	0.04	5.4	6.81475897525818E−08	0	0	0.01	0.97	0.334	−0.02	−0.03	−0.01	−4.44	9.0265472228462E−06	−0.06	−0.07	−0.05	−11.83	3.15879868646768E−32	−0.03	−0.04	−0.02	−6.24	4.40547790011443E−10	−0.04	−0.05	−0.03	−7.06
Alcohol consumer	0	−0.01	0.01	0.11	0.915277	0	−0.01	0.01	0.82	0.412732	0	−0.01	0.01	0.85	0.394263	0.01	0	0.02	2.66	0.00785304	0	−0.01	0.01	−0.8	0.425285	0	−0.01	0.01	0.29	0.77183	0	−0.01	0.01	−0.55	0.581998	−0.01	−0.02	0	−1.81	0.0696607	0	−0.01	0.01	−0.91	0.365385	0.01	0	0.02	1.4
Smoker	0.01	0	0.02	1.5	0.132413	0.01	0	0.02	2.56	0.0103485	0.01	0	0.02	2.63	0.00859568	0	−0.01	0.01	−0.5	0.613678	−0.02	−0.03	−0.01	−3.24	0.00119024	0	0	0.01	1	0.318739	−0.02	−0.03	−0.01	−4.18	2.92003126733875E−05	0.02	0.01	0.03	3.34	0.000833163	0	−0.01	0.01	0.89	0.376126	0	−0.01	0.01	−0.37
Diabetes	0.02	0.01	0.03	4.32	1.57570530146263E−05	0.03	0.02	0.04	6.22	4.93848946169282E−10	0.01	0	0.02	2.63	0.008628	0	−0.01	0.01	−0.28	0.780918	−0.01	−0.02	0	−1.16	0.244576	0.03	0.02	0.04	5.08	3.8187779045702E−07	−0.01	−0.02	0	−1.59	0.112761	0	−0.01	0.01	0.25	0.803628	0.01	0	0.02	1.61	0.10746	0	−0.01	0.01	−0.56
High cholesterol	0.01	0	0.02	2.23	0.0255432	0.01	0	0.02	2.87	0.00414681	0	−0.01	0.01	0.17	0.864449	−0.02	−0.03	−0.01	−3.29	0.00100704	−0.01	−0.02	0	−1.71	0.0880831	0	−0.01	0.01	0.25	0.801994	0	−0.01	0.01	−0.87	0.38681	0	−0.01	0.01	0.33	0.738193	0	−0.01	0.01	−0.33	0.737659	−0.01	−0.02	0	−1.22
Hypertension	0.01	0	0.02	2.6	0.00934834	0.02	0.01	0.03	3.08	0.00209584	0.02	0.01	0.03	4.96	7.22393181155489E−07	0.02	0.01	0.03	3.16	0.00157223	0.02	0.01	0.03	4.41	1.04457486446867E−05	0.03	0.02	0.04	5.51	3.61514718658137E−08	0	−0.01	0.01	0.75	0.452099	0.07	0.06	0.08	13.1	4.22901755650704E−39	0.02	0.01	0.03	3.47	0.000517178	0.04	0.03	0.05	8.57
Site 11026	−0.09	−0.1	−0.08	−18.92	1.82298710015642E−79	0.01	0	0.02	2.86	0.0042546	0.03	0.02	0.04	6.74	1.55733180841794E−11	−0.17	−0.18	−0.16	−34.8	2.03642723046333E−261	−0.05	−0.06	−0.04	−10.58	4.1618912513462E−26	0.02	0.01	0.03	3.45	0.000555351	−0.07	−0.08	−0.06	−13.79	3.50139839103834E−43	−0.21	−0.22	−0.2	−43.09	0	−0.15	−0.15	−0.14	−29.4	5.56434369682345E−188	−0.07	−0.08	−0.06	−14.28
Site 11027	−0.13	−0.14	−0.12	−25.6	2.08436794743149E−143	−0.04	−0.05	−0.03	−7.33	2.26769965014979E−13	−0.16	−0.17	−0.15	−32.49	1.27654524326814E−228	−0.26	−0.27	−0.25	−53.21	0	0.01	0	0.02	1.11	0.268735	0	−0.01	0.01	−0.87	0.385672	−0.01	−0.02	0	−1.9	0.0579385	−0.08	−0.09	−0.07	−16.11	3.46316397585879E−58	−0.07	−0.08	−0.06	−13.49	2.24495813241286E−41	−0.13	−0.14	−0.12	−26.64
Site 11028	0	−0.01	0.01	−0.93	0.350232	0	−0.01	0.01	−0.74	0.462277	−0.01	−0.02	0	−1.06	0.288239	−0.02	−0.03	−0.01	−4.76	1.97358347761816E−06	0	−0.01	0.01	0.14	0.890886	−0.01	−0.02	0	−1.52	0.127733	0	−0.01	0.01	−0.79	0.427602	−0.03	−0.04	−0.02	−5.36	8.57547603324352E−08	−0.03	−0.04	−0.02	−6.63	3.36445017389459E−11	−0.03	−0.04	−0.02	−6.33
adj. R-squared	0.18					0.2					0.14					0.12					0.06					0.36					0.04					0.16					0.06					0.05
deg. freedom	40024					40024					40024					40024					40024					40024					40024					40024					40024					40024
	RD GCC					RD BCC					RD SCC					RD MCP					RD P					RD FX					RD CST L					RD ALIC L					RD PLIC L					RD RLIC L
Covariate	r-value	lower CI	upper CI	t-value	p-value	r-value	lower CI	upper CI	t-value	p-value	r-value	lower CI	upper CI	t-value	p-value	r-value	lower CI	upper CI	t-value	p-value	r-value	lower CI	upper CI	t-value	p-value	r-value	lower CI	upper CI	t-value	p-value	r-value	lower CI	upper CI	t-value	p-value	r-value	lower CI	upper CI	t-value	p-value	r-value	lower CI	upper CI	t-value	p-value	r-value	lower CI	upper CI	t-value
Intercept	0.86	0.86	0.86	337.72	0	0.88	0.88	0.88	370.72	0	0.9	0.9	0.91	422.51	0	0.98	0.98	0.98	931.2	0	0.92	0.92	0.93	482.52	0	0.77	0.77	0.78	243.42	0	0.89	0.89	0.89	391.75	0	0.94	0.94	0.94	552.76	0	0.96	0.96	0.96	720.98	0	0.96	0.96	0.96	672.07
BMI	0.07	0.06	0.08	14.97	1.48640314534429E−50	0.05	0.04	0.06	9.39	6.03759801689684E−21	0.02	0.02	0.03	4.97	6.66657993611438E−07	−0.04	−0.05	−0.03	−7.24	4.67491873818583E−13	−0.18	−0.19	−0.17	−37.24	2.3495167386693E−298	0.05	0.04	0.05	9.04	1.70728568166575E−19	−0.13	−0.14	−0.12	−26.06	1.76654797692245E−148	0.02	0.01	0.03	4.38	1.19608479238026E−05	0.02	0.01	0.03	4.22	2.4746313606227E−05	0.04	0.03	0.05	7.11
Sex	0.02	0.01	0.03	4.85	1.26022185332564E−06	0.04	0.03	0.05	8.42	3.83727012626858E−17	0.1	0.09	0.11	19.8	8.02887819504588E−87	−0.08	−0.09	−0.07	−15.19	5.57451815904251E−52	−0.16	−0.17	−0.15	−31.56	6.10323070904552E−216	0.23	0.22	0.24	47.34	0	−0.14	−0.15	−0.13	−27.99	9.4885931913319E−171	−0.1	−0.11	−0.09	−19.88	1.61189333076127E−87	−0.02	−0.03	−0.01	−4.89	9.99065921131929E−07	0.05	0.04	0.06	10.87
Age	0.34	0.33	0.35	72.94	0	0.31	0.3	0.32	64.39	0	0.24	0.23	0.25	49.68	0	0.1	0.09	0.11	20.93	1.03431994406544E−96	0.02	0.01	0.03	3.4	0.000682773	0.4	0.39	0.4	86.24	0	0.03	0.02	0.04	5.76	8.36477078844137E−09	0.28	0.27	0.29	58.59	0	0.15	0.14	0.15	29.35	2.05860169742556E−187	0.23	0.23	0.24	48.3
Age-squared	0.09	0.08	0.1	17.71	6.78665545129378E−70	0.07	0.06	0.08	13.14	2.33422958322495E−39	0.07	0.06	0.08	13.1	4.04739032719093E−39	0.02	0.01	0.03	4.92	8.49327950660645E−07	−0.01	−0.02	0	−1.35	0.177539	0.06	0.05	0.07	12.17	5.44331775367498E−34	0	−0.01	0.01	0.93	0.352472	0.07	0.06	0.08	14.72	6.52571953503092E−49	0.01	0	0.02	1.86	0.0629001	0.03	0.02	0.04	6.55
Age:Sex	0.01	0	0.02	2.31	0.0209289	−0.01	−0.02	0	−1.35	0.17591	0	−0.01	0.01	−0.32	0.752449	0	−0.01	0.01	−0.66	0.510467	−0.02	−0.03	−0.01	−4.68	2.81328387221374E−06	0.03	0.02	0.04	5.64	1.72212425732927E−08	−0.01	−0.02	0	−1.32	0.18546	−0.02	−0.03	−0.01	−3.77	0.000163017	−0.01	−0.02	0	−2.51	0.0122006	−0.02	−0.03	−0.01	−4.81
Age-squared:Sex	−0.01	−0.02	0	−1.94	0.0527377	−0.01	−0.02	0	−2.23	0.025465	0	−0.01	0.01	0.57	0.56829	0	−0.01	0.01	−0.74	0.457418	0	−0.01	0.01	0.48	0.629058	−0.02	−0.03	−0.01	−3.36	0.000782555	0	−0.01	0.01	0.26	0.797677	−0.01	−0.01	0	−1	0.316717	0.01	0	0.02	1.59	0.110783	0	−0.01	0.01	−0.29
Ethnicity	0	−0.01	0.01	−0.28	0.777136	−0.01	−0.02	0	−1.08	0.280451	−0.03	−0.04	−0.02	−5.93	3.02338994782001E−09	0.01	0	0.02	1.42	0.155367	0.02	0.01	0.03	4.47	8.01608867934256E−06	0	−0.01	0.01	0.22	0.828264	0	−0.01	0.01	0.8	0.421029	−0.02	−0.03	−0.01	−3.48	0.000502887	−0.02	−0.03	−0.01	−4.49	7.1438080301899E−06	−0.02	−0.03	−0.01	−4.57
Alcohol consumer	0	−0.01	0.01	0.25	0.801344	0.01	0	0.02	1.64	0.101768	0	−0.01	0.01	0.17	0.863041	0	−0.01	0.01	0.16	0.872839	−0.01	−0.02	0	−1.93	0.0538407	0	−0.01	0.01	−0.59	0.553039	−0.02	−0.03	−0.01	−3.31	0.0009375	−0.01	−0.02	0	−1.06	0.28927	0	−0.01	0.01	−0.69	0.488212	0.01	0	0.02	1.52
Smoker	0.03	0.02	0.04	5.23	1.74426099902233E−07	0.02	0.01	0.03	4.59	4.44319419912161E−06	0.03	0.02	0.04	5.13	2.85614452136139E−07	0.02	0.01	0.03	4.07	4.61554881832962E−05	−0.01	−0.02	0	−2.1	0.0354462	0.01	0	0.02	2.72	0.00648279	−0.01	−0.02	0	−2.69	0.00705852	0.02	0.01	0.03	3.05	0.00232758	0.01	0	0.02	2.85	0.00437213	0.02	0.01	0.03	4.25
Diabetes	0.03	0.03	0.04	6.97	3.15518760821468E−12	0.04	0.03	0.05	7.58	3.40254464568234E−14	0.03	0.02	0.04	6.17	7.05863422059453E−10	0.02	0.01	0.03	3.67	0.000244902	0	−0.01	0.01	0.22	0.827875	0.03	0.02	0.04	6.8	1.07432354836118E−11	0	−0.01	0.01	0.4	0.691309	0.01	0	0.02	1.4	0.160342	0	−0.01	0.01	0.63	0.529642	0.03	0.02	0.04	5.46
High cholesterol	0.01	0	0.02	2	0.0458936	0.01	0	0.02	2.43	0.0152979	0.02	0.01	0.03	3.29	0.000990954	0	−0.01	0.01	0.62	0.537565	0	−0.01	0.01	0.56	0.577528	0	−0.01	0.01	0.42	0.672974	0.01	0	0.02	1.7	0.0891797	0.01	0	0.02	2.26	0.0235598	0.02	0.01	0.03	4.82	1.4684114002634E−06	0.01	0	0.02	1.53
Hypertension	0.06	0.05	0.07	11.65	2.71674020932235E−31	0.05	0.04	0.06	9.48	2.6662768772356E−21	0.05	0.04	0.06	10.84	2.43503716931317E−27	0.05	0.04	0.06	9.52	1.90182943212943E−21	0	−0.01	0.01	−0.66	0.507839	0.03	0.02	0.04	6.69	2.25691965453386E−11	0.01	0	0.02	2.49	0.0128589	0.1	0.1	0.11	21.08	3.94296049359484E−98	0.06	0.05	0.07	12.19	4.02434295013669E−34	0.08	0.07	0.09	16.35
Site 11026	−0.1	−0.11	−0.09	−20.44	2.17977659362285E−92	0	−0.01	0.01	−0.58	0.564428	−0.03	−0.04	−0.02	−5.83	5.42290996266087E−09	−0.24	−0.25	−0.23	−49.98	0	−0.07	−0.08	−0.06	−13.75	6.11771261786163E−43	0.02	0.01	0.03	3.33	0.000875144	−0.05	−0.06	−0.04	−9.34	1.04398784056088E−20	−0.16	−0.17	−0.15	−31.93	5.70876157696815E−221	−0.27	−0.28	−0.26	−55.37	0	−0.11	−0.12	−0.1	−21.78
Site 11027	−0.03	−0.04	−0.02	−5.86	4.77407219410657E−09	0.03	0.02	0.04	6.93	4.30321538591171E−12	0.02	0.01	0.03	4.29	1.76663564335282E−05	−0.2	−0.21	−0.19	−41.58	0	0.02	0.01	0.03	4.92	8.78943164360872E−07	0.02	0.01	0.03	4.02	5.92557251919593E−05	0	−0.01	0.01	0.91	0.360697	−0.03	−0.04	−0.02	−5.53	3.30937925642215E−08	−0.08	−0.09	−0.07	−16.95	3.24793858936998E−64	0.02	0.01	0.03	3.48
Site 11028	−0.01	−0.02	0	−1.9	0.0572625	−0.01	−0.02	0	−1.29	0.19689	−0.01	−0.01	0	−1.01	0.313925	−0.02	−0.03	−0.01	−4.23	2.32214249054109E−05	0	−0.01	0.01	0.24	0.812078	−0.01	−0.02	0	−1.19	0.234578	0.01	0	0.02	1.46	0.144487	−0.02	−0.03	−0.01	−4.5	6.96879863136611E−06	−0.04	−0.05	−0.03	−7.29	3.18738111018066E−13	−0.02	−0.03	−0.01	−3.45
adj. R-squared	0.25					0.2					0.15					0.1					0.07					0.35					0.04					0.18					0.11					0.13
deg. freedom	40024					40024					40024					40024					40024					40024					40024					40024					40024					40024
	MD GCC					MD BCC					MD SCC					MD MCP					MD P					MD FX					MD CST L					MD ALIC L					MD PLIC L					MD RLIC L
Covariate	r-value	lower CI	upper CI	t-value	p-value	r-value	lower CI	upper CI	t-value	p-value	r-value	lower CI	upper CI	t-value	p-value	r-value	lower CI	upper CI	t-value	p-value	r-value	lower CI	upper CI	t-value	p-value	r-value	lower CI	upper CI	t-value	p-value	r-value	lower CI	upper CI	t-value	p-value	r-value	lower CI	upper CI	t-value	p-value	r-value	lower CI	upper CI	t-value	p-value	r-value	lower CI	upper CI	t-value
Intercept	0.96	0.96	0.96	706.01	0	0.96	0.96	0.97	731.92	0	0.98	0.98	0.98	947.46	0	0.99	0.99	0.99	1261.62	0	0.94	0.94	0.95	574.44	0	0.86	0.86	0.86	338.04	0	0.95	0.95	0.95	591.48	0	0.97	0.97	0.97	862.72	0	0.99	0.99	0.99	1461.94	0	0.98	0.98	0.98	1117.03
BMI	0.06	0.05	0.07	12.24	2.22605760121363E−34	0.04	0.03	0.05	8.04	9.44085150710183E−16	0	−0.01	0.01	0.89	0.3732	−0.08	−0.09	−0.07	−16.97	2.31686840415375E−64	−0.19	−0.2	−0.18	−39.62	0	0.03	0.02	0.04	6.96	3.54339479267263E−12	−0.16	−0.17	−0.15	−32.68	3.83498606427443E−231	0.01	0	0.02	1.87	0.0611175	0	−0.01	0.01	−0.3	0.765918	−0.01	−0.02	0	−1.77
Sex	0.08	0.07	0.09	16.97	2.2820145701371E−64	0.08	0.07	0.08	15.07	3.56394661658438E−51	0.16	0.15	0.17	31.63	6.53823012064887E−217	−0.03	−0.04	−0.02	−5.59	2.32092256325471E−08	−0.15	−0.16	−0.14	−30.4	1.20276529248584E−200	0.25	0.24	0.25	50.57	0	−0.07	−0.08	−0.06	−14.37	1.0295213074881E−46	−0.03	−0.04	−0.02	−6.4	1.56830585654637E−10	0.07	0.06	0.08	14.84	1.17491979996468E−49	0.1	0.09	0.11	19.45
Age	0.34	0.33	0.35	72.77	0	0.33	0.33	0.34	70.85	0	0.26	0.25	0.26	52.79	0	−0.01	−0.02	0	−1.34	0.181649	−0.01	−0.01	0	−1.02	0.30885	0.41	0.4	0.42	90.37	0	0	−0.01	0.01	−0.01	0.994449	0.29	0.28	0.3	60.53	0	0.14	0.13	0.15	28.37	2.48495719551357E−175	0.2	0.19	0.21	41.35
Age-squared	0.1	0.09	0.1	19.13	3.04073596838368E−81	0.07	0.06	0.08	14.2	1.12393992199052E−45	0.07	0.06	0.08	13.82	2.37767720933667E−43	0.01	0	0.02	2.88	0.00396012	0	−0.01	0.01	0.15	0.884094	0.06	0.05	0.06	11.05	2.28110475920533E−28	0	−0.01	0.01	−0.12	0.903001	0.08	0.07	0.09	15.73	1.35638813632929E−55	0.03	0.02	0.04	6.74	1.58115857363254E−11	0.04	0.03	0.05	8.02
Age:Sex	0.01	0	0.02	2.92	0.00346768	−0.01	−0.02	0	−2.2	0.027735	0	−0.01	0.01	−0.86	0.391149	0	−0.01	0.01	−0.69	0.491328	−0.02	−0.03	−0.01	−3.25	0.00114102	0.02	0.01	0.03	3.44	0.000589064	−0.01	−0.02	0	−1.32	0.186743	−0.02	−0.03	−0.01	−3.4	0.000677345	0.01	0	0.02	2.84	0.00447989	−0.02	−0.03	−0.01	−3.19
Age-squared:Sex	−0.01	−0.02	0	−1.92	0.0547791	−0.01	−0.02	0	−2.79	0.00533566	0	−0.01	0.01	0.18	0.857101	0	−0.01	0.01	−0.39	0.699182	0	−0.01	0.01	0.2	0.838797	−0.02	−0.03	−0.01	−4.06	4.88887058762589E−05	0	−0.01	0.01	0.45	0.651326	−0.01	−0.02	0	−1.07	0.282779	0.01	0	0.02	1.71	0.0877795	0	−0.01	0.01	−0.49
Ethnicity	−0.02	−0.03	−0.01	−3.24	0.00120948	−0.01	−0.01	0	−1.04	0.300653	−0.04	−0.04	−0.03	−7.01	2.35435207006575E−12	0	−0.01	0.01	−0.64	0.521601	0.03	0.02	0.04	5.21	1.87637057299091E−07	0	−0.01	0.01	0.44	0.658845	−0.01	−0.02	0	−1.36	0.174269	−0.04	−0.05	−0.03	−7.24	4.5993468525667E−13	−0.04	−0.05	−0.03	−7.23	5.0065711336506E−13	−0.03	−0.04	−0.02	−6.75
Alcohol consumer	0	−0.01	0.01	0.19	0.850958	0.01	0	0.02	1.48	0.138247	0	−0.01	0.01	0.49	0.627242	0.01	0	0.02	1.63	0.102586	−0.01	−0.02	0	−1.56	0.11845	0	−0.01	0.01	−0.36	0.720224	−0.01	−0.02	0	−2.55	0.0107634	−0.01	−0.02	0	−1.51	0.131847	−0.01	−0.02	0	−1.11	0.266746	0.01	0	0.02	1.72
Smoker	0.02	0.01	0.03	4.52	6.25194392397813E−06	0.02	0.01	0.03	4.34	1.44138555494679E−05	0.02	0.01	0.03	4.83	1.38784992165941E−06	0.01	0	0.02	2.19	0.028457	−0.01	−0.02	0	−2.78	0.00547841	0.01	0	0.02	2.26	0.0235839	−0.02	−0.03	−0.01	−3.71	0.000211278	0.02	0.01	0.03	3.48	0.000504552	0.01	0	0.02	2.75	0.00588212	0.01	0	0.02	2.88
Diabetes	0.03	0.02	0.04	6.83	8.84896166864501E−12	0.04	0.03	0.05	7.87	3.67804658196352E−15	0.03	0.02	0.04	5.51	3.69474938332518E−08	0.01	0	0.02	1.95	0.0511762	0	−0.01	0.01	−0.42	0.677065	0.03	0.02	0.04	6.45	1.11751084093734E−10	0	−0.01	0.01	−0.47	0.637364	0.01	0	0.02	1.08	0.281799	0.01	0	0.02	1.4	0.161958	0.02	0.01	0.03	3.59
High cholesterol	0.01	0	0.02	2.27	0.0234712	0.01	0	0.02	2.81	0.00498031	0.01	0	0.02	2.37	0.0178581	−0.01	−0.02	0	−1.52	0.128833	0	−0.01	0.01	−0.4	0.688931	0	−0.01	0.01	0.38	0.704504	0	−0.01	0.01	0.79	0.431306	0.01	0	0.02	1.64	0.100896	0.02	0.01	0.03	3.4	0.000683584	0	−0.01	0.01	0.44
Hypertension	0.05	0.04	0.06	9.85	7.3983054657882E−23	0.04	0.03	0.05	8.22	2.09976818673919E−16	0.05	0.04	0.06	9.95	2.64822989394368E−23	0.04	0.03	0.05	7.57	3.78306039203278E−14	0.01	0	0.02	1.5	0.134885	0.03	0.02	0.04	6.54	6.41469206436106E−11	0.01	0	0.02	2.01	0.0440519	0.1	0.09	0.11	19.75	2.22725245243098E−86	0.06	0.05	0.07	11.43	3.48601110557135E−30	0.08	0.07	0.09	15.91
Site 11026	−0.11	−0.12	−0.1	−22.1	1.32634288851385E−107	0	−0.01	0.01	0.5	0.618199	−0.01	−0.02	0	−1.06	0.287992	−0.24	−0.25	−0.24	−50.55	0	−0.07	−0.08	−0.06	−13.21	9.47912597018805E−40	0.02	0.01	0.03	3.42	0.000624162	−0.06	−0.07	−0.05	−12.45	1.5973570420469E−35	−0.19	−0.2	−0.18	−39.38	0	−0.29	−0.3	−0.28	−59.81	0	−0.11	−0.12	−0.1	−22.54
Site 11027	−0.07	−0.08	−0.06	−13.21	9.89161425533059E−40	0.01	0	0.02	2.51	0.012168	−0.06	−0.07	−0.05	−11.87	2.00349991968372E−32	−0.27	−0.28	−0.26	−56	0	0.02	0.01	0.03	3.62	0.000290968	0.01	0	0.02	2.61	0.0091282	0	−0.01	0.01	−0.16	0.870678	−0.05	−0.06	−0.04	−10.4	2.73826221166095E−25	−0.1	−0.11	−0.1	−21.07	5.3697402459156E−98	−0.05	−0.06	−0.04	−10.81
Site 11028	−0.01	−0.02	0	−1.78	0.0753566	−0.01	−0.02	0	−1.23	0.218734	−0.01	−0.02	0	−1.2	0.231952	−0.03	−0.04	−0.02	−5.32	1.04439072590735E−07	0	−0.01	0.01	0.22	0.829455	−0.01	−0.02	0	−1.32	0.185535	0	−0.01	0.01	0.66	0.509486	−0.03	−0.04	−0.02	−5.25	1.51318138382335E−07	−0.05	−0.06	−0.04	−9.57	1.0995969515416E−21	−0.03	−0.04	−0.02	−5.58
adj. R-squared	0.26					0.22					0.17					0.11					0.07					0.36					0.04					0.19					0.13					0.11
deg. freedom	40024					40024					40024					40024					40024					40024					40024					40024					40024					40024
[truncated: 191 more columns]

## Sheet: Supplementary Table 7
	FA GCC					FA BCC					FA SCC					FA MCP					FA P					FA FX					FA CST L					FA ALIC L					FA PLIC L					FA RLIC L
Covariate	r-value	lower CI	upper CI	t-value	p-value	r-value	lower CI	upper CI	t-value	p-value	r-value	lower CI	upper CI	t-value	p-value	r-value	lower CI	upper CI	t-value	p-value	r-value	lower CI	upper CI	t-value	p-value	r-value	lower CI	upper CI	t-value	p-value	r-value	lower CI	upper CI	t-value	p-value	r-value	lower CI	upper CI	t-value	p-value	r-value	lower CI	upper CI	t-value	p-value	r-value	lower CI	upper CI	t-value
Intercept	0.97	0.97	0.97	755.35	0	0.97	0.97	0.97	777.26	0	0.99	0.99	0.99	1298.11	0	0.98	0.98	0.98	1111.36	0	0.95	0.95	0.95	598.32	0	0.84	0.84	0.85	313.31	0	0.95	0.94	0.95	579.38	0	0.98	0.98	0.98	949.01	0	0.99	0.99	0.99	1264.22	0	0.98	0.98	0.98	989.73
WC	−0.08	−0.08	−0.07	−15.09	2.42251670066675E−51	−0.06	−0.07	−0.05	−11.53	1.07266182212671E−30	−0.06	−0.07	−0.05	−11.58	6.08492945829486E−31	−0.03	−0.04	−0.02	−6.91	4.96205268144414E−12	0.08	0.07	0.09	16.07	6.80375178879058E−58	−0.08	−0.09	−0.07	−15.58	1.3986560858549E−54	0.04	0.03	0.05	7.9	2.94972058549419E−15	−0.02	−0.03	−0.01	−4.73	2.20096460320957E−06	−0.02	−0.03	−0.01	−4.75	2.0276613573556E−06	−0.09	−0.1	−0.08	−18.99
Sex	0.05	0.04	0.06	10.46	1.46146305825508E−25	0.01	0	0.02	1.89	0.0589018	−0.03	−0.04	−0.02	−5.17	2.40356581061842E−07	0.11	0.1	0.12	23.05	8.35197057006231E−117	0.09	0.08	0.1	18.23	5.84202085161991E−74	−0.14	−0.15	−0.13	−28.46	2.21413624435066E−176	0.17	0.16	0.18	34.52	2.0802029025062E−257	0.16	0.15	0.17	32.71	1.21710164539201E−231	0.09	0.09	0.1	19.05	1.57107544473706E−80	0.03	0.02	0.04	5.73
Age	−0.33	−0.34	−0.32	−69.38	0	−0.26	−0.27	−0.25	−54.73	0	−0.22	−0.23	−0.21	−45.31	0	−0.22	−0.23	−0.21	−44.95	0	−0.07	−0.08	−0.06	−14.95	2.11428159642796E−50	−0.38	−0.39	−0.37	−81.4	0	−0.06	−0.07	−0.05	−11.15	7.68009047319296E−29	−0.24	−0.25	−0.23	−49.43	0	−0.13	−0.14	−0.12	−25.65	5.84230514375677E−144	−0.2	−0.21	−0.19	−41.57
Age-squared	−0.07	−0.08	−0.06	−14.45	3.22803247407405E−47	−0.05	−0.06	−0.04	−10.11	5.28164989243965E−24	−0.05	−0.06	−0.04	−10.95	7.24841016469532E−28	−0.03	−0.04	−0.02	−6.2	5.75941750612553E−10	0.01	0	0.02	2.67	0.00747886	−0.05	−0.06	−0.04	−10.57	4.28428713558538E−26	−0.01	−0.02	0	−2.77	0.00557896	−0.05	−0.06	−0.04	−10.5	9.57985317459304E−26	0.01	0	0.02	1.36	0.172567	−0.01	−0.02	0	−2.05
Age:Sex	0	−0.01	0.01	−0.28	0.777203	0.01	0	0.02	1.72	0.0846571	0	−0.01	0.01	0.8	0.421904	0	−0.01	0.01	−0.05	0.958793	0.02	0.01	0.03	4.59	4.35960918297477E−06	−0.03	−0.04	−0.02	−6.18	6.55030360687969E−10	0	−0.01	0.01	−0.19	0.849507	0.01	0	0.02	2.92	0.00355131	0.03	0.02	0.04	5.93	3.01616166798357E−09	0.03	0.02	0.04	6.31
Age-squared:Sex	0.01	0	0.02	2.34	0.0194929	0.01	0	0.02	2.12	0.0344159	0	−0.01	0.01	−0.59	0.557539	0	−0.01	0.01	0.51	0.608751	0	−0.01	0.01	−0.36	0.717675	0.01	0	0.02	2.85	0.00436334	0	−0.01	0.01	0.18	0.853409	0	−0.01	0.01	0.82	0.412371	−0.01	−0.02	0	−1.12	0.261421	0	−0.01	0.01	−0.08
Ethnicity	−0.01	−0.02	0	−1.88	0.0595447	0.01	0	0.02	1.36	0.173531	0.02	0.01	0.03	4.71	2.50135722606433E−06	−0.02	−0.03	−0.01	−4.24	2.23609663653248E−05	0	−0.01	0.01	0.43	0.66365	−0.01	−0.01	0	−1.02	0.308024	−0.01	−0.02	0	−2.4	0.0164028	−0.02	−0.03	−0.01	−3.63	0.000280608	0	−0.01	0.01	−0.17	0.866566	0	−0.01	0.01	−0.14
Alcohol consumer	0	−0.01	0.01	−0.39	0.699359	−0.01	−0.02	0	−1.54	0.12348	0	−0.01	0.01	0.16	0.876037	0.01	0	0.02	1.67	0.0947319	0.01	0	0.02	2.08	0.0372681	0.01	0	0.02	1.4	0.16139	0.02	0.01	0.03	4.04	5.25214921849924E−05	0	−0.01	0.01	−0.05	0.958293	0	−0.01	0.01	0.49	0.624307	0	−0.01	0.01	−0.47
Smoker	−0.03	−0.04	−0.02	−5.27	1.38531552416507E−07	−0.02	−0.03	−0.01	−4.42	9.99344814148698E−06	−0.02	−0.03	−0.01	−4.92	8.57790078861276E−07	−0.02	−0.03	−0.01	−4.32	1.58951055465565E−05	−0.01	−0.02	0	−1.54	0.12446	−0.02	−0.03	−0.01	−3.96	7.36768862004723E−05	0	−0.01	0.01	0.53	0.594812	−0.01	−0.02	0	−2.26	0.0235205	−0.01	−0.02	0	−2.39	0.0166696	−0.02	−0.03	−0.01	−4.54
Diabetes	−0.03	−0.04	−0.02	−6.66	2.8301438139796E−11	−0.03	−0.04	−0.02	−6.47	9.83474187774617E−11	−0.03	−0.04	−0.02	−5.95	2.62854460632118E−09	−0.02	−0.03	−0.01	−3.77	0.00016443	−0.01	−0.02	0	−2.16	0.0311037	−0.04	−0.05	−0.03	−8	1.28539973158302E−15	−0.01	−0.02	0	−1.4	0.160264	−0.02	−0.03	−0.01	−3.21	0.00132917	0	−0.01	0.01	−0.53	0.596573	−0.03	−0.04	−0.02	−5.64
High cholesterol	−0.01	−0.02	0	−1.78	0.0751011	−0.01	−0.02	0	−1.87	0.0615353	−0.02	−0.03	−0.01	−3.51	0.000443144	−0.02	−0.03	−0.01	−3.48	0.000502637	−0.01	−0.02	0	−2.41	0.0159313	0	−0.01	0.01	−0.75	0.452574	−0.01	−0.02	0	−2.5	0.0123633	−0.02	−0.03	−0.01	−3.5	0.000469567	−0.03	−0.04	−0.02	−5.08	3.71941997960858E−07	−0.01	−0.02	0	−2.89
Hypertension	−0.07	−0.08	−0.06	−13.12	3.06439125392559E−39	−0.05	−0.06	−0.04	−10.33	5.57482235369343E−25	−0.05	−0.06	−0.04	−9.97	2.28492267982782E−23	−0.04	−0.05	−0.03	−7.58	3.43498828358714E−14	0.03	0.02	0.04	5.48	4.34043384312325E−08	−0.04	−0.04	−0.03	−7.02	2.30418628284033E−12	−0.01	−0.02	0	−2.32	0.0204657	−0.09	−0.1	−0.08	−18.55	1.6211131070623E−76	−0.05	−0.06	−0.04	−10.42	2.26828326156754E−25	−0.06	−0.07	−0.05	−12.37
Site 11026	0.09	0.08	0.1	17.73	4.55145450629059E−70	0.01	0	0.02	1.69	0.0908227	0.04	0.03	0.05	8.81	1.33777194634176E−18	0.11	0.1	0.12	22.15	5.04726049053358E−108	0.04	0.03	0.05	8.41	4.17126822316776E−17	−0.01	−0.02	0	−1.45	0.147079	0.01	0	0.02	2.72	0.00656943	0.09	0.08	0.1	17.51	2.35038435752077E−68	0.19	0.18	0.2	39.22	0	0.08	0.07	0.09	16.93
Site 11027	0	−0.01	0.01	−0.01	0.990883	−0.04	−0.05	−0.03	−8.91	5.20885885046986E−19	−0.07	−0.08	−0.06	−14.9	4.79342793345282E−50	−0.02	−0.03	−0.01	−4.5	6.88427398276156E−06	−0.06	−0.07	−0.05	−11.43	3.31931759231483E−30	−0.03	−0.04	−0.02	−5.53	3.27101610531581E−08	−0.02	−0.03	−0.01	−3.17	0.0015442	−0.02	−0.03	−0.01	−3.84	0.000125293	0.04	0.03	0.05	8.09	6.08838167876309E−16	−0.1	−0.11	−0.09	−19.91
Site 11028	0.01	0	0.02	2.09	0.0366155	0.01	0	0.02	1.49	0.136629	0	−0.01	0.01	0.94	0.346605	0	−0.01	0.01	0.67	0.505105	0	−0.01	0.01	−0.11	0.91204	0	−0.01	0.01	0.58	0.562972	−0.01	−0.02	0	−2.37	0.0179975	0.01	0.01	0.02	3	0.00269172	0.02	0.01	0.03	4.28	1.90157366657856E−05	0.01	0	0.02	1.1
adj. R-squared	0.22					0.15					0.13					0.12					0.04					0.32					0.05					0.14					0.07					0.11
deg. freedom	40024					40024					40024					40024					40024					40024					40024					40024					40024					40024
	AD GCC					AD BCC					AD SCC					AD MCP					AD P					AD FX					AD CST L					AD ALIC L					AD PLIC L					AD RLIC L
Covariate	r-value	lower CI	upper CI	t-value	p-value	r-value	lower CI	upper CI	t-value	p-value	r-value	lower CI	upper CI	t-value	p-value	r-value	lower CI	upper CI	t-value	p-value	r-value	lower CI	upper CI	t-value	p-value	r-value	lower CI	upper CI	t-value	p-value	r-value	lower CI	upper CI	t-value	p-value	r-value	lower CI	upper CI	t-value	p-value	r-value	lower CI	upper CI	t-value	p-value	r-value	lower CI	upper CI	t-value
Intercept	0.99	0.99	0.99	1309.93	0	0.99	0.99	0.99	1286.23	0	0.99	0.99	0.99	1412.47	0	0.99	0.99	0.99	1182.01	0	0.95	0.95	0.95	602.02	0	0.94	0.93	0.94	529.6	0	0.96	0.96	0.96	719.16	0	0.99	0.99	0.99	1175.12	0	0.99	0.99	0.99	1475.89	0	0.99	0.99	0.99	1278.02
WC	0.03	0.02	0.04	5.7	1.18484189394326E−08	0.03	0.03	0.04	6.99	2.80810901261162E−12	−0.03	−0.03	−0.02	−5.01	5.38020519913946E−07	−0.11	−0.12	−0.1	−21.2	3.16835894251145E−99	−0.15	−0.16	−0.14	−30.38	2.15895786568906E−200	0.01	0	0.02	2.77	0.00563382	−0.13	−0.14	−0.12	−25.92	6.74807009855516E−147	0.01	0	0.02	1.19	0.234775	−0.01	−0.02	0	−1.17	0.24196	−0.07	−0.08	−0.06	−13.09
Sex	0.16	0.15	0.17	32.94	7.18162216338152E−235	0.1	0.09	0.11	19.79	9.6880900913908E−87	0.18	0.17	0.19	36.96	5.01136700735323E−294	0.07	0.06	0.08	13.57	7.48399734177783E−42	−0.05	−0.06	−0.05	−11	4.310756038369E−28	0.23	0.22	0.24	47.53	0	0.09	0.08	0.1	18.93	1.34129117687541E−79	0.07	0.06	0.08	14.7	9.13127686298193E−49	0.13	0.12	0.14	27.12	1.60156689455949E−160	0.13	0.12	0.14	26.14
Age	0.24	0.23	0.25	49.85	0	0.31	0.3	0.32	64.86	0	0.2	0.19	0.2	39.8	0	−0.12	−0.13	−0.11	−23.35	9.59045992721707E−120	−0.02	−0.03	−0.01	−4.91	9.14179861147589E−07	0.42	0.41	0.43	92.69	0	−0.04	−0.05	−0.03	−7.11	1.19881542804072E−12	0.25	0.24	0.26	50.79	0	0.05	0.04	0.06	10.4	2.81113912864554E−25	0.08	0.07	0.09	15.33
Age-squared	0.08	0.07	0.09	16.43	1.97404317699308E−60	0.06	0.05	0.07	12.51	7.59345868215901E−36	0.05	0.04	0.06	10.21	1.95368598193994E−24	0	−0.01	0.01	−0.09	0.926701	0.01	0	0.02	2.44	0.0146576	0.04	0.03	0.05	7.41	1.24622507581386E−13	−0.01	−0.02	0	−1.45	0.146208	0.07	0.06	0.08	14.04	1.16222112922621E−44	0.04	0.03	0.05	8.69	3.89737332072475E−18	0.03	0.02	0.04	6.9
Age:Sex	0.02	0.01	0.03	3.43	0.000606067	−0.02	−0.03	−0.01	−3.4	0.000664882	−0.01	−0.02	0	−1.37	0.171553	0	−0.01	0.01	−0.27	0.785619	0	−0.01	0.01	−0.36	0.716954	−0.01	−0.02	0	−2.16	0.030797	0	−0.01	0.01	−0.59	0.556843	−0.01	−0.02	0	−1.97	0.0494187	0.04	0.03	0.05	7.85	4.18957411919363E−15	0	−0.01	0.01	0.57
Age-squared:Sex	−0.01	−0.02	0	−1.29	0.196694	−0.02	−0.03	−0.01	−3.22	0.0012869	0	−0.01	0.01	−0.54	0.590253	0	−0.01	0.01	0.09	0.92819	0	−0.01	0.01	−0.3	0.765408	−0.03	−0.04	−0.02	−5.39	7.26077101164108E−08	0	−0.01	0.01	0.5	0.614214	−0.01	−0.01	0	−1	0.315826	0	−0.01	0.01	0.76	0.445297	0	−0.01	0.01	−0.65
Ethnicity	−0.04	−0.05	−0.03	−8.79	1.55552195056007E−18	0	−0.01	0.01	−0.48	0.633092	−0.03	−0.04	−0.02	−6.31	2.82000178923175E−10	−0.02	−0.02	−0.01	−3.03	0.00241972	0.02	0.01	0.03	4.91	9.05250273233836E−07	0.01	0	0.01	1.01	0.313089	−0.02	−0.03	−0.01	−4.8	1.57956612282348E−06	−0.06	−0.07	−0.05	−11.81	4.13421002806019E−32	−0.03	−0.04	−0.02	−6.25	4.08658969974358E−10	−0.04	−0.05	−0.03	−7.26
Alcohol consumer	0	−0.01	0.01	0.11	0.912737	0	−0.01	0.01	0.82	0.411323	0	−0.01	0.01	0.9	0.370455	0.01	0	0.02	2.82	0.00481438	0	−0.01	0.01	−0.49	0.627521	0	−0.01	0.01	0.29	0.774174	0	−0.01	0.01	−0.26	0.797096	−0.01	−0.02	0	−1.77	0.0763227	0	−0.01	0.01	−0.84	0.402198	0.01	0	0.02	1.51
Smoker	0.01	0	0.02	1.44	0.150429	0.01	0	0.02	2.48	0.0130314	0.01	0	0.02	2.69	0.00722951	0	−0.01	0.01	−0.26	0.797812	−0.01	−0.02	0	−2.87	0.00413134	0	0	0.01	0.96	0.334782	−0.02	−0.03	−0.01	−3.85	0.000116819	0.02	0.01	0.03	3.33	0.000878048	0	−0.01	0.01	0.9	0.369118	0	−0.01	0.01	−0.21
Diabetes	0.02	0.01	0.03	4.05	5.04899664365433E−05	0.03	0.02	0.04	5.91	3.46946518686209E−09	0.01	0	0.02	2.62	0.00891805	0	−0.01	0.01	−0.2	0.842956	−0.01	−0.02	0	−1.44	0.149253	0.02	0.02	0.03	4.97	6.62480426217004E−07	−0.01	−0.02	0	−1.96	0.0495218	0	−0.01	0.01	−0.02	0.983611	0.01	0	0.02	1.31	0.190544	0	−0.01	0.01	−0.52
High cholesterol	0.01	0	0.02	2.13	0.0334395	0.01	0	0.02	2.74	0.00608668	0	−0.01	0.01	0.11	0.909063	−0.02	−0.03	−0.01	−3.45	0.000557894	−0.01	−0.02	0	−2.18	0.029317	0	−0.01	0.01	0.21	0.830818	−0.01	−0.02	0	−1.36	0.173093	0	−0.01	0.01	0.18	0.858389	0	−0.01	0.01	−0.53	0.593727	−0.01	−0.02	0	−1.33
Hypertension	0.01	0	0.02	2.12	0.0341898	0.01	0	0.02	2.51	0.0120261	0.02	0.01	0.03	4.79	1.70660360269476E−06	0.01	0	0.02	2.7	0.00694736	0.01	0	0.02	2.71	0.0067499	0.03	0.02	0.04	5.35	8.82023488604164E−08	−0.01	−0.02	0	−1.06	0.290347	0.06	0.05	0.07	12.49	1.00189141809022E−35	0.01	0	0.02	2.68	0.00728626	0.04	0.03	0.05	8.26
Site 11026	−0.09	−0.1	−0.08	−18.81	1.40816191465612E−78	0.01	0.01	0.02	3	0.00270669	0.03	0.02	0.04	6.78	1.19084757276363E−11	−0.17	−0.18	−0.16	−34.7	5.07245442681402E−260	−0.05	−0.06	−0.04	−10.16	3.33147869347918E−24	0.02	0.01	0.03	3.5	0.000471788	−0.07	−0.08	−0.06	−13.32	2.08697347188248E−40	−0.21	−0.22	−0.2	−42.94	0	−0.14	−0.15	−0.13	−29.21	1.30784427388754E−185	−0.07	−0.08	−0.06	−14.22
Site 11027	−0.13	−0.14	−0.12	−26.12	3.75892884287524E−149	−0.04	−0.05	−0.03	−8.18	3.02676515163751E−16	−0.16	−0.17	−0.15	−31.59	2.59686089994547E−216	−0.24	−0.25	−0.23	−50.1	0	0.02	0.01	0.03	4.79	1.64413461585059E−06	−0.01	−0.02	0	−1.21	0.224482	0.01	0	0.02	1.27	0.203473	−0.08	−0.09	−0.07	−16.15	1.8695863842176E−58	−0.07	−0.08	−0.06	−13.26	4.79905887143293E−40	−0.12	−0.13	−0.11	−24.79
Site 11028	−0.01	−0.01	0	−1.04	0.300053	0	−0.01	0.01	−0.86	0.389115	0	−0.01	0.01	−0.95	0.341964	−0.02	−0.03	−0.01	−4.29	1.75506907488141E−05	0	−0.01	0.01	0.83	0.40514	−0.01	−0.02	0	−1.57	0.115318	0	−0.01	0.01	−0.18	0.855698	−0.03	−0.04	−0.02	−5.36	8.5261979044875E−08	−0.03	−0.04	−0.02	−6.58	4.9060797636927E−11	−0.03	−0.04	−0.02	−6.04
adj. R-squared	0.19					0.2					0.14					0.12					0.05					0.36					0.03					0.16					0.06					0.05
deg. freedom	40024					40024					40024					40024					40024					40024					40024					40024					40024					40024
	RD GCC					RD BCC					RD SCC					RD MCP					RD P					RD FX					RD CST L					RD ALIC L					RD PLIC L					RD RLIC L
Covariate	r-value	lower CI	upper CI	t-value	p-value	r-value	lower CI	upper CI	t-value	p-value	r-value	lower CI	upper CI	t-value	p-value	r-value	lower CI	upper CI	t-value	p-value	r-value	lower CI	upper CI	t-value	p-value	r-value	lower CI	upper CI	t-value	p-value	r-value	lower CI	upper CI	t-value	p-value	r-value	lower CI	upper CI	t-value	p-value	r-value	lower CI	upper CI	t-value	p-value	r-value	lower CI	upper CI	t-value
Intercept	0.86	0.86	0.86	336.02	0	0.88	0.88	0.88	368.62	0	0.9	0.9	0.9	419.43	0	0.98	0.98	0.98	920.66	0	0.92	0.92	0.92	471.72	0	0.77	0.77	0.77	242.11	0	0.89	0.88	0.89	384.24	0	0.94	0.94	0.94	547.41	0	0.96	0.96	0.96	713.72	0	0.96	0.96	0.96	666.4
WC	0.08	0.07	0.09	15.39	2.5740144068823E−53	0.06	0.05	0.07	12.23	2.45397090466924E−34	0.04	0.03	0.05	8.48	2.24321839785144E−17	−0.04	−0.05	−0.03	−7.99	1.37277607672138E−15	−0.15	−0.16	−0.14	−31.24	1.15671463376843E−211	0.05	0.04	0.06	10	1.64226600870613E−23	−0.1	−0.11	−0.09	−20.12	1.26155641675335E−89	0.02	0.01	0.03	4.02	5.75374181134294E−05	0.02	0.01	0.03	3.24	0.00118534	0.05	0.04	0.05	9.02
Sex	−0.01	−0.02	0	−1.29	0.195861	0.01	0	0.02	2.89	0.00386837	0.07	0.06	0.08	14.44	3.9549902164848E−47	−0.05	−0.06	−0.04	−10.69	1.28266967052697E−26	−0.09	−0.1	−0.08	−17.3	8.6111990345664E−67	0.19	0.18	0.2	38.85	0	−0.09	−0.1	−0.08	−18.2	9.45397312092994E−74	−0.1	−0.11	−0.09	−19.32	9.33321447921287E−83	−0.03	−0.04	−0.02	−5.51	3.70772952474229E−08	0.03	0.02	0.04	6.34
Age	0.34	0.33	0.35	72.13	0	0.3	0.3	0.31	63.9	0	0.24	0.23	0.25	49.41	0	0.11	0.1	0.12	21.38	6.87142051694381E−101	0.03	0.02	0.04	5.48	4.21952993866661E−08	0.39	0.39	0.4	85.79	0	0.04	0.03	0.05	7.19	6.37320604936227E−13	0.28	0.27	0.29	58.38	0	0.14	0.13	0.15	29.14	8.68740608847726E−185	0.23	0.22	0.24	47.91
Age-squared	0.09	0.08	0.1	17.6	4.33018520197579E−69	0.07	0.06	0.08	13.08	4.83814176734964E−39	0.07	0.06	0.07	13.07	5.60992486179158E−39	0.02	0.02	0.03	4.98	6.47041674812033E−07	−0.01	−0.02	0	−1.07	0.286329	0.06	0.05	0.07	12.1	1.1554940572419E−33	0.01	0	0.02	1.12	0.262093	0.07	0.06	0.08	14.69	1.04912417932086E−48	0.01	0	0.02	1.83	0.0675277	0.03	0.02	0.04	6.5
Age:Sex	0.01	0	0.02	2.19	0.0287621	−0.01	−0.02	0	−1.42	0.155113	0	−0.01	0.01	−0.34	0.731458	0	−0.01	0.01	−0.6	0.547871	−0.02	−0.03	−0.01	−4.33	1.49315072745012E−05	0.03	0.02	0.04	5.57	2.57567444146561E−08	−0.01	−0.02	0	−1.08	0.279969	−0.02	−0.03	−0.01	−3.81	0.000139912	−0.01	−0.02	0	−2.55	0.0109218	−0.02	−0.03	−0.01	−4.87
Age-squared:Sex	−0.01	−0.02	0	−1.92	0.0550488	−0.01	−0.02	0	−2.22	0.0265883	0	−0.01	0.01	0.59	0.557962	0	−0.01	0.01	−0.75	0.450997	0	−0.01	0.01	0.45	0.651552	−0.02	−0.03	−0.01	−3.35	0.000818579	0	−0.01	0.01	0.24	0.810559	0	−0.01	0	−1	0.318813	0.01	0	0.02	1.6	0.110258	0	−0.01	0.01	−0.28
Ethnicity	0	−0.01	0.01	−0.05	0.9602	0	−0.01	0.01	−0.89	0.371804	−0.03	−0.04	−0.02	−5.8	6.53361476444221E−09	0.01	0	0.02	1.3	0.193784	0.02	0.01	0.03	3.97	7.08487583623801E−05	0	−0.01	0.01	0.37	0.712234	0	−0.01	0.01	0.5	0.616208	−0.02	−0.03	−0.01	−3.42	0.000630751	−0.02	−0.03	−0.01	−4.44	8.99603098895107E−06	−0.02	−0.03	−0.01	−4.43
Alcohol consumer	0	−0.01	0.01	0.14	0.884921	0.01	0	0.02	1.59	0.112683	0	−0.01	0.01	0.16	0.874717	0	−0.01	0.01	0.21	0.834917	−0.01	−0.02	0	−1.61	0.106877	0	−0.01	0.01	−0.65	0.51338	−0.02	−0.03	−0.01	−3.07	0.00212479	−0.01	−0.02	0	−1.09	0.273983	0	−0.01	0.01	−0.73	0.465442	0.01	0	0.02	1.48
Smoker	0.03	0.02	0.03	5.05	4.53959494267284E−07	0.02	0.01	0.03	4.45	8.61844389250906E−06	0.03	0.02	0.03	5.04	4.75937202394197E−07	0.02	0.01	0.03	4.17	3.0692580838073E−05	−0.01	−0.02	0	−1.73	0.0841926	0.01	0	0.02	2.61	0.00917394	−0.01	−0.02	0	−2.45	0.0143134	0.01	0.01	0.02	3	0.00272249	0.01	0	0.02	2.81	0.0049298	0.02	0.01	0.03	4.15
Diabetes	0.03	0.02	0.04	6.86	6.99380252984362E−12	0.04	0.03	0.05	7.32	2.44386494258804E−13	0.03	0.02	0.04	5.88	4.21782741659706E−09	0.02	0.01	0.03	3.76	0.000168586	0	−0.01	0.01	−0.02	0.98123	0.03	0.02	0.04	6.68	2.47980389190445E−11	0	−0.01	0.01	0.09	0.925176	0.01	0	0.02	1.41	0.159511	0	−0.01	0.01	0.68	0.497068	0.03	0.02	0.04	5.28
High cholesterol	0.01	0	0.02	2.08	0.037336	0.01	0	0.02	2.39	0.0170219	0.02	0.01	0.03	3.2	0.00137603	0	−0.01	0.01	0.6	0.551096	0	−0.01	0.01	0.09	0.926896	0	−0.01	0.01	0.45	0.65468	0.01	0	0.02	1.3	0.192011	0.01	0	0.02	2.31	0.021044	0.02	0.01	0.03	4.88	1.05797964533729E−06	0.01	0	0.02	1.51
Hypertension	0.06	0.05	0.07	11.89	1.52969944100753E−32	0.05	0.04	0.06	9.24	2.65858359744504E−20	0.05	0.04	0.06	10.41	2.39469494026563E−25	0.05	0.04	0.06	9.53	1.58684653295315E−21	−0.01	−0.02	0	−2.26	0.0237183	0.03	0.02	0.04	6.72	1.79808198913333E−11	0.01	0	0.02	1.08	0.279285	0.11	0.1	0.12	21.28	5.90276317187243E−100	0.06	0.05	0.07	12.46	1.46095021852447E−35	0.08	0.07	0.09	16.23
Site 11026	−0.1	−0.11	−0.09	−20.48	9.54843712065164E−93	0	−0.01	0.01	−0.5	0.615686	−0.03	−0.04	−0.02	−5.72	1.0491770017763E−08	−0.24	−0.25	−0.23	−50	0	−0.07	−0.08	−0.06	−13.34	1.58931959850367E−40	0.02	0.01	0.03	3.34	0.00085352	−0.04	−0.05	−0.04	−9	2.38027673275377E−19	−0.16	−0.17	−0.15	−31.96	2.16041371060857E−221	−0.27	−0.28	−0.26	−55.42	0	−0.11	−0.12	−0.1	−21.74
Site 11027	−0.04	−0.05	−0.03	−7.72	1.22902762140025E−14	0.03	0.02	0.04	5.33	9.79994495921087E−08	0.02	0.01	0.03	3.17	0.00150563	−0.2	−0.21	−0.19	−40.22	0	0.04	0.03	0.05	8.67	4.66595795599965E−18	0.01	0	0.02	2.73	0.00626114	0.02	0.01	0.03	3.34	0.000834601	−0.03	−0.04	−0.02	−5.97	2.3752155923332E−09	−0.09	−0.1	−0.08	−17.19	5.40965495106459E−66	0.01	0	0.02	2.32
Site 11028	−0.01	−0.02	0	−2.23	0.025681	−0.01	−0.02	0	−1.54	0.124191	−0.01	−0.02	0	−1.17	0.242624	−0.02	−0.03	−0.01	−4.06	4.82466353977956E−05	0	−0.01	0.01	0.95	0.343391	−0.01	−0.02	0	−1.4	0.161953	0.01	0	0.02	1.93	0.054166	−0.02	−0.03	−0.01	−4.58	4.58169109555544E−06	−0.04	−0.05	−0.03	−7.36	1.82619769856939E−13	−0.02	−0.03	−0.01	−3.63
adj. R-squared	0.25					0.2					0.15					0.1					0.06					0.35					0.04					0.18					0.11					0.13
deg. freedom	40024					40024					40024					40024					40024					40024					40024					40024					40024					40024
	MD GCC					MD BCC					MD SCC					MD MCP					MD P					MD FX					MD CST L					MD ALIC L					MD PLIC L					MD RLIC L
Covariate	r-value	lower CI	upper CI	t-value	p-value	r-value	lower CI	upper CI	t-value	p-value	r-value	lower CI	upper CI	t-value	p-value	r-value	lower CI	upper CI	t-value	p-value	r-value	lower CI	upper CI	t-value	p-value	r-value	lower CI	upper CI	t-value	p-value	r-value	lower CI	upper CI	t-value	p-value	r-value	lower CI	upper CI	t-value	p-value	r-value	lower CI	upper CI	t-value	p-value	r-value	lower CI	upper CI	t-value
Intercept	0.96	0.96	0.96	700.58	0	0.96	0.96	0.96	726.33	0	0.98	0.98	0.98	938.2	0	0.99	0.99	0.99	1246.54	0	0.94	0.94	0.94	561.55	0	0.86	0.86	0.86	335.54	0	0.95	0.94	0.95	579.56	0	0.97	0.97	0.97	854.18	0	0.99	0.99	0.99	1446.97	0	0.98	0.98	0.98	1105.34
WC	0.07	0.06	0.08	13.7	1.25256529477598E−42	0.06	0.05	0.07	11.55	8.53869229471992E−31	0.02	0.01	0.03	3.61	0.000310574	−0.09	−0.09	−0.08	−17.12	1.80493038043509E−65	−0.16	−0.17	−0.15	−32.92	1.53797327030063E−234	0.04	0.03	0.05	8.05	8.70654288645E−16	−0.12	−0.13	−0.12	−25.18	8.59704675229289E−139	0.02	0.01	0.03	3.19	0.00140976	0.01	0	0.02	1.69	0.0910582	0	−0.01	0.01	−0.16
Sex	0.05	0.04	0.06	10.15	3.52956740215693E−24	0.05	0.04	0.06	9.07	1.26020549887344E−19	0.13	0.12	0.14	26.92	3.71883995887526E−158	0.01	0	0.02	1.24	0.216207	−0.08	−0.09	−0.07	−15.67	3.50201379615686E−55	0.21	0.2	0.22	42.46	0	−0.02	−0.03	−0.01	−4.25	2.17228109653537E−05	−0.04	−0.04	−0.03	−7.03	2.15250325975297E−12	0.06	0.05	0.07	12.57	3.81003422261182E−36	0.09	0.08	0.1	17.42
Age	0.34	0.33	0.35	72.13	0	0.33	0.32	0.34	70.45	0	0.25	0.25	0.26	52.76	0	0	−0.01	0.01	−0.34	0.737341	0.01	0	0.02	1.22	0.224142	0.41	0.4	0.42	90.05	0	0.01	0	0.02	1.8	0.0713271	0.29	0.28	0.3	60.46	0	0.14	0.13	0.15	28.39	1.5997857970142E−175	0.2	0.19	0.21	41.46
Age-squared	0.09	0.09	0.1	19.06	1.34340962336339E−80	0.07	0.06	0.08	14.16	2.06281869955269E−45	0.07	0.06	0.08	13.82	2.42569772128544E−43	0.02	0.01	0.02	3.01	0.00265397	0	−0.01	0.01	0.44	0.661299	0.05	0.05	0.06	11.01	3.84631889467635E−28	0	−0.01	0.01	0.12	0.902502	0.08	0.07	0.09	15.72	1.60225061483269E−55	0.03	0.02	0.04	6.75	1.53355308422917E−11	0.04	0.03	0.05	8.03
Age:Sex	0.01	0	0.02	2.83	0.00467963	−0.01	−0.02	0	−2.26	0.0240581	0	−0.01	0.01	−0.85	0.392873	0	−0.01	0.01	−0.55	0.583994	−0.01	−0.02	0	−2.88	0.00396577	0.02	0.01	0.03	3.38	0.000714622	−0.01	−0.01	0	−1.01	0.310674	−0.02	−0.03	−0.01	−3.41	0.000650859	0.01	0	0.02	2.85	0.00433295	−0.02	−0.03	−0.01	−3.17
Age-squared:Sex	−0.01	−0.02	0	−1.9	0.0570119	−0.01	−0.02	0	−2.77	0.0056086	0	−0.01	0.01	0.19	0.850754	0	−0.01	0.01	−0.41	0.684006	0	−0.01	0.01	0.17	0.863349	−0.02	−0.03	−0.01	−4.05	5.10818296138398E−05	0	−0.01	0.01	0.43	0.667347	−0.01	−0.02	0	−1.07	0.285271	0.01	0	0.02	1.71	0.0868864	0	−0.01	0.01	−0.49
Ethnicity	−0.02	−0.02	−0.01	−3.03	0.0024491	0	−0.01	0.01	−0.86	0.390457	−0.03	−0.04	−0.02	−6.96	3.5107736487422E−12	0	−0.01	0.01	−0.9	0.368153	0.02	0.01	0.03	4.69	2.7798238487202E−06	0	−0.01	0.01	0.56	0.572751	−0.01	−0.02	0	−1.73	0.0841129	−0.04	−0.05	−0.03	−7.19	6.61250873449714E−13	−0.04	−0.05	−0.03	−7.2	6.12724483479723E−13	−0.03	−0.04	−0.02	−6.75
Alcohol consumer	0	−0.01	0.01	0.11	0.914488	0.01	0	0.02	1.45	0.148092	0	−0.01	0.01	0.5	0.620048	0.01	0	0.02	1.76	0.0791226	−0.01	−0.02	0	−1.22	0.220631	0	−0.01	0.01	−0.4	0.687336	−0.01	−0.02	0	−2.25	0.0241512	−0.01	−0.02	0	−1.51	0.130349	−0.01	−0.02	0	−1.1	0.272903	0.01	0	0.02	1.75
Smoker	0.02	0.01	0.03	4.36	1.30723760620997E−05	0.02	0.01	0.03	4.21	2.60653661769009E−05	0.02	0.01	0.03	4.79	1.7121944825896E−06	0.01	0	0.02	2.39	0.0167767	−0.01	−0.02	0	−2.38	0.0175218	0.01	0	0.02	2.17	0.0300242	−0.02	−0.03	−0.01	−3.39	0.000697201	0.02	0.01	0.03	3.44	0.000579817	0.01	0	0.02	2.73	0.006252	0.01	0	0.02	2.88
Diabetes	0.03	0.02	0.04	6.65	2.93520796984368E−11	0.04	0.03	0.05	7.57	3.94518871597213E−14	0.03	0.02	0.04	5.3	1.19380778148811E−07	0.01	0	0.02	2.05	0.0402478	0	−0.01	0.01	−0.69	0.489723	0.03	0.02	0.04	6.33	2.45341235475933E−10	0	−0.01	0.01	−0.85	0.397165	0	0	0.01	0.97	0.333752	0.01	0	0.02	1.25	0.211308	0.02	0.01	0.03	3.47
High cholesterol	0.01	0	0.02	2.3	0.0217023	0.01	0	0.02	2.74	0.00621959	0.01	0	0.02	2.28	0.0228921	−0.01	−0.02	0	−1.63	0.103672	0	−0.01	0.01	−0.9	0.367754	0	−0.01	0.01	0.39	0.69966	0	−0.01	0.01	0.29	0.768038	0.01	0	0.02	1.6	0.108515	0.02	0.01	0.03	3.32	0.000894572	0	−0.01	0.01	0.37
Hypertension	0.05	0.04	0.06	9.87	5.74232479838967E−23	0.04	0.03	0.05	7.84	4.61688626833927E−15	0.05	0.04	0.06	9.57	1.16534726424074E−21	0.04	0.03	0.05	7.31	2.72948068266342E−13	0	−0.01	0.01	−0.26	0.796795	0.03	0.02	0.04	6.51	7.61054561885427E−11	0	−0.01	0.01	0.25	0.802684	0.1	0.09	0.11	19.63	2.07737789151873E−85	0.06	0.05	0.07	11.14	9.00087940908852E−29	0.08	0.07	0.09	15.67
Site 11026	−0.11	−0.12	−0.1	−22.1	1.33311333291177E−107	0	−0.01	0.01	0.6	0.54607	0	−0.01	0	−0.96	0.335238	−0.24	−0.25	−0.24	−50.51	0	−0.06	−0.07	−0.05	−12.76	3.37913702131142E−37	0.02	0.01	0.03	3.44	0.000582551	−0.06	−0.07	−0.05	−12	3.94981758504308E−33	−0.19	−0.2	−0.18	−39.35	0	−0.29	−0.3	−0.28	−59.75	0	−0.11	−0.12	−0.1	−22.48
Site 11027	−0.07	−0.08	−0.06	−14.81	1.83190042663637E−49	0.01	0	0.01	1.02	0.305731	−0.06	−0.07	−0.05	−12.24	2.3244236208184E−34	−0.26	−0.27	−0.25	−53.39	0	0.04	0.03	0.05	7.59	3.316318683093E−14	0.01	0	0.02	1.58	0.114625	0.01	0	0.02	2.89	0.00385295	−0.05	−0.06	−0.04	−10.71	9.50249135211458E−27	−0.1	−0.11	−0.1	−21.11	2.24147921838621E−98	−0.05	−0.06	−0.04	−10.71
Site 11028	−0.01	−0.02	0	−2.07	0.0388811	−0.01	−0.02	0	−1.46	0.144863	−0.01	−0.02	0	−1.26	0.209083	−0.02	−0.03	−0.01	−4.95	7.41111442039555E−07	0	0	0.01	0.97	0.334274	−0.01	−0.02	0	−1.49	0.136003	0.01	0	0.02	1.25	0.212845	−0.03	−0.04	−0.02	−5.31	1.08774642497879E−07	−0.05	−0.06	−0.04	−9.6	8.77725779399176E−22	−0.03	−0.04	−0.02	−5.57
adj. R-squared	0.26					0.23					0.17					0.11					0.06					0.36					0.03					0.19					0.13					0.11
deg. freedom	40024					40024					40024					40024					40024					40024					40024					40024					40024					40024
[truncated: 191 more columns]

## Sheet: Supplementary Table 8
	FA GCC					FA BCC					FA SCC					FA MCP					FA P					FA FX					FA CST L					FA ALIC L					FA PLIC L					FA RLIC L
Covariate	r-value	lower CI	upper CI	t-value	p-value	r-value	lower CI	upper CI	t-value	p-value	r-value	lower CI	upper CI	t-value	p-value	r-value	lower CI	upper CI	t-value	p-value	r-value	lower CI	upper CI	t-value	p-value	r-value	lower CI	upper CI	t-value	p-value	r-value	lower CI	upper CI	t-value	p-value	r-value	lower CI	upper CI	t-value	p-value	r-value	lower CI	upper CI	t-value	p-value	r-value	lower CI	upper CI	t-value
Intercept	0.97	0.96	0.97	739.86	0	0.97	0.97	0.97	761.6	0	0.99	0.99	0.99	1272.76	0	0.98	0.98	0.98	1089.86	0	0.95	0.95	0.95	585.32	0	0.84	0.83	0.84	305.76	0	0.94	0.94	0.94	567.97	0	0.98	0.98	0.98	930.46	0	0.99	0.99	0.99	1240.05	0	0.98	0.98	0.98	968.71
WHR	−0.08	−0.09	−0.07	−16.76	7.28387447994016E−63	−0.06	−0.07	−0.05	−12.98	1.92242049672147E−38	−0.06	−0.07	−0.05	−11.85	2.34564428606803E−32	−0.05	−0.06	−0.04	−9.33	1.12967677324163E−20	0.04	0.03	0.05	8.01	1.21408835311553E−15	−0.09	−0.1	−0.08	−17.25	2.03860094074524E−66	0.02	0.01	0.03	3.77	0.000162805	−0.04	−0.05	−0.03	−8.84	1.03852525957816E−18	−0.03	−0.04	−0.02	−5.59	2.31246706697683E−08	−0.07	−0.08	−0.06	−14.95
Sex	0.07	0.06	0.08	14.06	8.58308234851149E−45	0.03	0.02	0.04	5.67	1.45125210075354E−08	−0.01	−0.02	0	−1.07	0.282764	0.11	0.1	0.12	23.03	1.20586799676417E−116	0.08	0.07	0.09	16.31	1.23232254046193E−59	−0.09	−0.1	−0.08	−18.9	2.61303847178042E−79	0.15	0.14	0.16	29.85	1.1285854376448E−193	0.16	0.15	0.17	31.75	1.44721025866929E−218	0.09	0.08	0.1	18.02	2.86461281252486E−72	0.04	0.03	0.05	7.4
Age	−0.32	−0.33	−0.31	−68.13	0	−0.26	−0.27	−0.25	−53.75	0	−0.22	−0.23	−0.21	−44.42	0	−0.22	−0.23	−0.21	−44.21	0	−0.08	−0.09	−0.07	−15.27	1.81618857624036E−52	−0.37	−0.38	−0.36	−80.1	0	−0.06	−0.07	−0.05	−11.29	1.55027364753807E−29	−0.24	−0.25	−0.23	−48.7	0	−0.13	−0.13	−0.12	−25.21	3.48493634700153E−139	−0.2	−0.21	−0.19	−40.49
Age-squared	−0.07	−0.08	−0.06	−14.32	1.99628630755094E−46	−0.05	−0.06	−0.04	−10.01	1.46687738787583E−23	−0.05	−0.06	−0.04	−10.85	2.08201344125742E−27	−0.03	−0.04	−0.02	−6.13	9.03551728968737E−10	0.01	0	0.02	2.6	0.00945085	−0.05	−0.06	−0.04	−10.44	1.74613688440787E−25	−0.01	−0.02	0	−2.8	0.00503988	−0.05	−0.06	−0.04	−10.44	1.83346429107063E−25	0.01	0	0.02	1.41	0.158795	−0.01	−0.02	0	−1.92
Age:Sex	0	−0.01	0.01	−0.27	0.784097	0.01	0	0.02	1.73	0.0833607	0	−0.01	0.01	0.81	0.416095	0	−0.01	0.01	−0.05	0.958143	0.02	0.01	0.03	4.54	5.53944078477224E−06	−0.03	−0.04	−0.02	−6.17	6.77905162868182E−10	0	−0.01	0.01	−0.21	0.834107	0.01	0	0.02	2.91	0.00361851	0.03	0.02	0.04	5.93	2.96880410152504E−09	0.03	0.02	0.04	6.33
Age-squared:Sex	0.01	0	0.02	2.25	0.0247595	0.01	0	0.02	2.04	0.0409382	0	−0.01	0.01	−0.65	0.516019	0	−0.01	0.01	0.46	0.647762	0	−0.01	0.01	−0.34	0.734367	0.01	0	0.02	2.76	0.00582187	0	−0.01	0.01	0.19	0.846306	0	−0.01	0.01	0.76	0.44528	−0.01	−0.02	0	−1.15	0.248242	0	−0.01	0.01	−0.15
Ethnicity	−0.01	−0.02	0	−1.43	0.153431	0.01	0	0.02	1.71	0.0866026	0.03	0.02	0.04	5.05	4.50185267072081E−07	−0.02	−0.03	−0.01	−4.01	6.04716282389234E−05	0	−0.01	0.01	0.08	0.939432	0	−0.01	0.01	−0.55	0.583611	−0.01	−0.02	0	−2.57	0.0100987	−0.02	−0.03	−0.01	−3.45	0.000571477	0	−0.01	0.01	−0.02	0.984155	0	−0.01	0.01	0.36
Alcohol consumer	0	−0.01	0.01	−0.28	0.780209	−0.01	−0.02	0	−1.46	0.144599	0	−0.01	0.01	0.24	0.812327	0.01	0	0.02	1.72	0.0849882	0.01	0	0.02	1.97	0.0485212	0.01	0	0.02	1.51	0.130483	0.02	0.01	0.03	3.99	6.60186187579498E−05	0	−0.01	0.01	−0.02	0.987719	0	−0.01	0.01	0.52	0.600355	0	−0.01	0.01	−0.34
Smoker	−0.02	−0.03	−0.01	−4.88	1.04166377063723E−06	−0.02	−0.03	−0.01	−4.12	3.83017623107098E−05	−0.02	−0.03	−0.01	−4.66	3.18643462418148E−06	−0.02	−0.03	−0.01	−4.08	4.41986592356316E−05	−0.01	−0.02	0	−1.61	0.107007	−0.02	−0.03	−0.01	−3.57	0.000357232	0	−0.01	0.01	0.5	0.61871	−0.01	−0.02	0	−2.02	0.0428997	−0.01	−0.02	0	−2.26	0.0237306	−0.02	−0.03	−0.01	−4.25
Diabetes	−0.03	−0.04	−0.02	−6.54	6.16290049178025E−11	−0.03	−0.04	−0.02	−6.37	1.92214541215083E−10	−0.03	−0.04	−0.02	−5.94	2.91058399620996E−09	−0.02	−0.03	−0.01	−3.59	0.000329423	−0.01	−0.02	0	−1.54	0.122472	−0.04	−0.05	−0.03	−7.89	3.21753720519528E−15	−0.01	−0.02	0	−1.09	0.274804	−0.01	−0.02	0	−2.91	0.00366007	0	−0.01	0.01	−0.47	0.639723	−0.03	−0.04	−0.02	−5.93
High cholesterol	−0.01	−0.02	0	−1.52	0.127521	−0.01	−0.02	0	−1.67	0.095869	−0.02	−0.03	−0.01	−3.36	0.000769592	−0.02	−0.03	−0.01	−3.28	0.00103177	−0.01	−0.02	0	−2.2	0.0277638	0	−0.01	0.01	−0.49	0.624399	−0.01	−0.02	0	−2.39	0.0168185	−0.02	−0.03	−0.01	−3.24	0.00117729	−0.02	−0.03	−0.02	−4.99	6.19574859597355E−07	−0.01	−0.02	0	−2.86
Hypertension	−0.07	−0.08	−0.06	−13.59	5.57803985969965E−42	−0.05	−0.06	−0.04	−10.67	1.56588146330457E−26	−0.05	−0.06	−0.04	−10.44	1.71990282244813E−25	−0.04	−0.05	−0.03	−7.61	2.8600047175068E−14	0.04	0.03	0.05	7.09	1.32875711827463E−12	−0.04	−0.05	−0.03	−7.47	8.1224231249652E−14	−0.01	−0.02	0	−1.52	0.128285	−0.09	−0.1	−0.08	−18.36	5.86064655016493E−75	−0.05	−0.06	−0.04	−10.56	4.99598746235184E−26	−0.07	−0.08	−0.06	−13.64
Site 11026	0.09	0.08	0.1	18.97	6.23958736586018E−80	0.01	0	0.02	2.64	0.00827055	0.05	0.04	0.06	9.71	2.80713919375905E−22	0.11	0.1	0.12	22.79	3.38078183906368E−114	0.04	0.03	0.05	7.47	8.19184767728472E−14	0	−0.01	0.01	−0.18	0.857638	0.01	0	0.02	2.27	0.0232413	0.09	0.08	0.1	18.05	1.67423114386999E−72	0.19	0.18	0.2	39.62	0	0.09	0.08	0.1	18.21
Site 11027	0	−0.01	0.01	0.71	0.477353	−0.04	−0.05	−0.03	−8.3	1.10734126110758E−16	−0.07	−0.08	−0.06	−14.44	3.84194924855887E−47	−0.02	−0.03	−0.01	−3.88	0.000104422	−0.05	−0.06	−0.04	−10.53	6.96128995133993E−26	−0.02	−0.03	−0.01	−4.77	1.84113312033787E−06	−0.01	−0.02	0	−2.72	0.00658824	−0.02	−0.02	−0.01	−3.01	0.00258171	0.04	0.03	0.05	8.33	8.05468668908514E−17	−0.1	−0.11	−0.09	−19.87
Site 11028	0.01	0	0.02	2.11	0.0349607	0.01	0	0.02	1.51	0.132307	0	−0.01	0.01	0.94	0.34728	0	−0.01	0.01	0.7	0.484382	0	−0.01	0.01	0.02	0.987228	0	−0.01	0.01	0.6	0.551226	−0.01	−0.02	0	−2.3	0.0214712	0.02	0.01	0.03	3.06	0.00220331	0.02	0.01	0.03	4.29	1.81305953755352E−05	0.01	0	0.01	1.03
adj. R-squared	0.22					0.15					0.13					0.12					0.03					0.33					0.05					0.14					0.07					0.11
deg. freedom	40024					40024					40024					40024					40024					40024					40024					40024					40024					40024
	AD GCC					AD BCC					AD SCC					AD MCP					AD P					AD FX					AD CST L					AD ALIC L					AD PLIC L					AD RLIC L
Covariate	r-value	lower CI	upper CI	t-value	p-value	r-value	lower CI	upper CI	t-value	p-value	r-value	lower CI	upper CI	t-value	p-value	r-value	lower CI	upper CI	t-value	p-value	r-value	lower CI	upper CI	t-value	p-value	r-value	lower CI	upper CI	t-value	p-value	r-value	lower CI	upper CI	t-value	p-value	r-value	lower CI	upper CI	t-value	p-value	r-value	lower CI	upper CI	t-value	p-value	r-value	lower CI	upper CI	t-value
Intercept	0.99	0.99	0.99	1288.72	0	0.99	0.99	0.99	1266.45	0	0.99	0.99	0.99	1386.64	0	0.99	0.99	0.99	1157.28	0	0.95	0.95	0.95	586.69	0	0.93	0.93	0.94	522.08	0	0.96	0.96	0.96	702.22	0	0.99	0.99	0.99	1154.6	0	0.99	0.99	0.99	1448.8	0	0.99	0.99	0.99	1252.42
WHR	0.06	0.05	0.07	11.08	1.64480690383933E−28	0.07	0.06	0.08	13.41	6.49036275360274E−41	0.01	0	0.02	1.12	0.263863	−0.1	−0.11	−0.09	−19.52	1.97081713818255E−84	−0.11	−0.12	−0.1	−22.21	1.3586931239386E−108	0.05	0.04	0.06	9.4	5.98221163407642E−21	−0.1	−0.11	−0.09	−19.43	1.13257850106367E−83	0.03	0.02	0.04	5.23	1.68466230519943E−07	0.01	0	0.02	1.42	0.155168	−0.03	−0.04	−0.02	−6.85
Sex	0.11	0.1	0.12	22.99	3.4053311035889E−116	0.05	0.04	0.06	10.79	4.33486405998691E−27	0.14	0.13	0.15	28.77	3.18700848628612E−180	0.08	0.07	0.09	16.18	1.1291597251966E−58	−0.03	−0.04	−0.02	−6.31	2.91032653751585E−10	0.17	0.16	0.18	35.38	5.45921198554297E−270	0.09	0.08	0.1	18.87	4.10435407302958E−79	0.05	0.04	0.06	9.55	1.42542601715239E−21	0.11	0.1	0.12	21.68	1.28085397975801E−103	0.11	0.1	0.12	21.68
Age	0.24	0.23	0.25	48.98	0	0.3	0.3	0.31	63.83	0	0.19	0.18	0.2	39.52	0	−0.11	−0.12	−0.1	−22.04	4.88187068198095E−107	−0.02	−0.03	−0.01	−3.57	0.000352729	0.42	0.41	0.43	91.82	0	−0.03	−0.04	−0.02	−5.92	3.27384883986317E−09	0.24	0.23	0.25	50.27	0	0.05	0.04	0.06	10.24	1.43750309898235E−24	0.08	0.07	0.09	15.6
Age-squared	0.08	0.07	0.09	16.36	5.9812405465415E−60	0.06	0.05	0.07	12.43	2.16775856692333E−35	0.05	0.04	0.06	10.2	2.09651733170519E−24	0	−0.01	0.01	0.07	0.944575	0.01	0	0.02	2.62	0.00886869	0.04	0.03	0.05	7.35	2.00938273069192E−13	−0.01	−0.02	0	−1.28	0.199581	0.07	0.06	0.08	14	1.89837587632275E−44	0.04	0.03	0.05	8.68	4.23391745669684E−18	0.03	0.02	0.04	6.95
Age:Sex	0.02	0.01	0.03	3.44	0.000574063	−0.02	−0.03	−0.01	−3.4	0.000682514	−0.01	−0.02	0	−1.34	0.179052	0	−0.01	0.01	−0.25	0.804997	0	−0.01	0.01	−0.31	0.757946	−0.01	−0.02	0	−2.14	0.0319907	0	−0.01	0.01	−0.54	0.587866	−0.01	−0.02	0	−1.95	0.0506364	0.04	0.03	0.05	7.86	3.90002421471368E−15	0	−0.01	0.01	0.6
Age-squared:Sex	−0.01	−0.02	0	−1.22	0.222322	−0.02	−0.03	−0.01	−3.14	0.0017062	0	−0.01	0.01	−0.52	0.605421	0	−0.01	0.01	−0.01	0.993498	0	−0.01	0.01	−0.39	0.694487	−0.03	−0.04	−0.02	−5.32	1.0180400441794E−07	0	−0.01	0.01	0.42	0.676892	0	−0.01	0	−0.97	0.334312	0	−0.01	0.01	0.78	0.436915	0	−0.01	0.01	−0.66
Ethnicity	−0.05	−0.05	−0.04	−9.04	1.70523374357273E−19	0	−0.01	0.01	−0.76	0.444705	−0.03	−0.04	−0.02	−6.24	4.31249630132363E−10	−0.01	−0.02	0	−2.44	0.0146536	0.03	0.02	0.04	5.65	1.57692565195379E−08	0	−0.01	0.01	0.84	0.399198	−0.02	−0.03	−0.01	−4.12	3.75824335130444E−05	−0.06	−0.07	−0.05	−11.9	1.39163020078132E−32	−0.03	−0.04	−0.02	−6.25	4.07537017843905E−10	−0.03	−0.04	−0.02	−6.95
Alcohol consumer	0	−0.01	0.01	0.06	0.948333	0	−0.01	0.01	0.77	0.442475	0	−0.01	0.01	0.92	0.355	0.01	0.01	0.02	2.96	0.00303831	0	−0.01	0.01	−0.28	0.780918	0	−0.01	0.01	0.26	0.793503	0	−0.01	0.01	−0.08	0.935481	−0.01	−0.02	0	−1.79	0.0742537	0	−0.01	0.01	−0.83	0.405479	0.01	0	0.02	1.59
Smoker	0.01	0	0.02	1.13	0.25669	0.01	0	0.02	2.12	0.0341532	0.01	0	0.02	2.59	0.00966831	0	−0.01	0.01	0.15	0.881112	−0.01	−0.02	0	−2.46	0.0138084	0	−0.01	0.01	0.68	0.494983	−0.02	−0.03	−0.01	−3.49	0.000484451	0.02	0.01	0.03	3.17	0.00155162	0	−0.01	0.01	0.84	0.403033	0	−0.01	0.01	−0.14
Diabetes	0.02	0.01	0.03	3.66	0.000255493	0.03	0.02	0.04	5.44	5.35447252486496E−08	0.01	0	0.02	2.15	0.0312872	0	−0.01	0.01	−0.33	0.741963	−0.01	−0.02	0	−2.04	0.04094	0.02	0.01	0.03	4.48	7.41601471322646E−06	−0.01	−0.02	0	−2.44	0.0145109	0	−0.01	0.01	−0.32	0.746354	0.01	0	0.02	1.11	0.265147	0	−0.01	0	−0.99
High cholesterol	0.01	0	0.02	1.8	0.0717245	0.01	0	0.02	2.35	0.0185852	0	−0.01	0.01	−0.13	0.900475	−0.02	−0.03	−0.01	−3.28	0.00103324	−0.01	−0.02	0	−2.2	0.0275205	0	−0.01	0.01	−0.14	0.888677	−0.01	−0.02	0	−1.37	0.171635	0	−0.01	0.01	−0.03	0.974725	0	−0.01	0.01	−0.65	0.518692	−0.01	−0.02	0	−1.48
Hypertension	0.01	0	0.02	1.7	0.0882286	0.01	0	0.02	2.03	0.0426001	0.02	0.01	0.03	3.87	0.000107931	0.01	0	0.02	1.68	0.0930109	0	−0.01	0.01	0.56	0.578565	0.02	0.01	0.03	4.69	2.71730158938318E−06	−0.01	−0.02	0	−2.85	0.00442628	0.06	0.05	0.07	12.12	9.65968281885933E−34	0.01	0	0.02	2.34	0.019356	0.04	0.03	0.04	7.03
Site 11026	−0.1	−0.11	−0.09	−19.48	3.76373649778013E−84	0.01	0	0.02	2.21	0.0272286	0.03	0.02	0.04	6.93	4.42534823238807E−12	−0.16	−0.17	−0.15	−33.1	4.83523646170054E−237	−0.04	−0.05	−0.03	−8.08	6.48425105829E−16	0.02	0.01	0.02	3.02	0.00250802	−0.06	−0.07	−0.05	−11.53	1.03894474240875E−30	−0.21	−0.22	−0.2	−43.2	0	−0.14	−0.15	−0.13	−29.22	9.73722738534479E−186	−0.07	−0.08	−0.06	−13.43
Site 11027	−0.13	−0.14	−0.12	−27.08	4.81878566554243E−160	−0.05	−0.06	−0.04	−9.4	5.51502157138641E−21	−0.16	−0.17	−0.15	−32.28	9.55675402808496E−226	−0.24	−0.25	−0.23	−49.47	0	0.02	0.01	0.03	4.35	1.36490378228628E−05	−0.01	−0.02	0	−2.37	0.0177837	0	0	0.01	0.99	0.319895	−0.08	−0.09	−0.07	−16.77	6.41560354533823E−63	−0.07	−0.08	−0.06	−13.59	5.88065567092074E−42	−0.13	−0.13	−0.12	−25.26
Site 11028	−0.01	−0.02	0	−1.11	0.265156	0	−0.01	0.01	−0.95	0.340025	−0.01	−0.02	0	−1.04	0.296933	−0.02	−0.03	−0.01	−4.33	1.5249689085588E−05	0	−0.01	0.01	0.7	0.486851	−0.01	−0.02	0	−1.67	0.0943294	0	−0.01	0.01	−0.29	0.773301	−0.03	−0.04	−0.02	−5.42	6.07403226990644E−08	−0.03	−0.04	−0.02	−6.61	3.77339854319788E−11	−0.03	−0.04	−0.02	−6.13
adj. R-squared	0.19					0.2					0.14					0.12					0.04					0.36					0.02					0.17					0.06					0.05
deg. freedom	40024					40024					40024					40024					40024					40024					40024					40024					40024					40024
	RD GCC					RD BCC					RD SCC					RD MCP					RD P					RD FX					RD CST L					RD ALIC L					RD PLIC L					RD RLIC L
Covariate	r-value	lower CI	upper CI	t-value	p-value	r-value	lower CI	upper CI	t-value	p-value	r-value	lower CI	upper CI	t-value	p-value	r-value	lower CI	upper CI	t-value	p-value	r-value	lower CI	upper CI	t-value	p-value	r-value	lower CI	upper CI	t-value	p-value	r-value	lower CI	upper CI	t-value	p-value	r-value	lower CI	upper CI	t-value	p-value	r-value	lower CI	upper CI	t-value	p-value	r-value	lower CI	upper CI	t-value
Intercept	0.86	0.85	0.86	332.21	0	0.88	0.87	0.88	364	0	0.9	0.9	0.9	413.05	0	0.98	0.98	0.98	902.89	0	0.92	0.92	0.92	459.31	0	0.77	0.76	0.77	239.74	0	0.88	0.88	0.88	375.72	0	0.94	0.94	0.94	539	0	0.96	0.96	0.96	701.32	0	0.96	0.96	0.96	654.79
WHR	0.09	0.08	0.1	18.04	1.72386478809321E−72	0.08	0.07	0.09	15.25	2.18100801361659E−52	0.05	0.04	0.06	10.42	2.1530692915012E−25	−0.03	−0.04	−0.02	−5.48	4.3867145962003E−08	−0.1	−0.11	−0.09	−20.34	1.70467345845118E−91	0.07	0.06	0.08	13.84	1.87266783128321E−43	−0.07	−0.07	−0.06	−13.05	8.07782162860332E−39	0.04	0.03	0.05	8.47	2.55154903605021E−17	0.03	0.02	0.04	5.26	1.46543023921484E−07	0.04	0.04	0.05	9
Sex	−0.03	−0.04	−0.03	−6.98	2.93140368560112E−12	−0.01	−0.02	0	−2.81	0.00491446	0.04	0.03	0.05	8.72	2.90650509341279E−18	−0.04	−0.05	−0.03	−8.54	1.37242676327457E−17	−0.07	−0.08	−0.06	−13.12	2.9661869760327E−39	0.14	0.13	0.15	27.85	4.16283925809224E−169	−0.07	−0.08	−0.06	−14.54	8.91628480365113E−48	−0.1	−0.11	−0.09	−20.4	5.26611871496118E−92	−0.03	−0.04	−0.02	−6.86	6.790350646262E−12	0.01	0	0.02	2.95
Age	0.33	0.32	0.34	70.81	0	0.3	0.29	0.31	62.77	0	0.24	0.23	0.25	48.6	0	0.11	0.1	0.12	21.63	4.07371728214711E−103	0.03	0.02	0.04	6.57	5.12772704777983E−11	0.39	0.38	0.4	84.7	0	0.04	0.03	0.05	7.88	3.31062747725597E−15	0.28	0.27	0.29	57.65	0	0.14	0.13	0.15	28.7	2.35926644419949E−179	0.23	0.22	0.24	47.2
Age-squared	0.09	0.08	0.1	17.48	3.94553612032851E−68	0.06	0.05	0.07	12.98	2.00811142634395E−38	0.06	0.06	0.07	13	1.55295722765085E−38	0.03	0.02	0.03	5.02	5.12626052072618E−07	0	−0.01	0.01	−0.88	0.377537	0.06	0.05	0.07	12.01	3.70803957366934E−33	0.01	0	0.02	1.23	0.218148	0.07	0.06	0.08	14.63	2.36663939453265E−48	0.01	0	0.02	1.79	0.073897	0.03	0.02	0.04	6.43
Age:Sex	0.01	0	0.02	2.18	0.0290639	−0.01	−0.02	0	−1.43	0.153985	0	−0.01	0.01	−0.35	0.729727	0	−0.01	0.01	−0.59	0.558112	−0.02	−0.03	−0.01	−4.24	2.24817440125224E−05	0.03	0.02	0.04	5.58	2.45300462713168E−08	−0.01	−0.01	0	−1.04	0.299595	−0.02	−0.03	−0.01	−3.8	0.000143893	−0.01	−0.02	0	−2.54	0.0109993	−0.02	−0.03	−0.01	−4.87
Age-squared:Sex	−0.01	−0.02	0	−1.82	0.0689107	−0.01	−0.02	0	−2.13	0.0330171	0	−0.01	0.01	0.65	0.518388	0	−0.01	0.01	−0.78	0.43793	0	−0.01	0.01	0.37	0.711956	−0.02	−0.03	−0.01	−3.27	0.00108455	0	−0.01	0.01	0.19	0.850412	0	−0.01	0.01	−0.94	0.346384	0.01	0	0.02	1.63	0.103073	0	−0.01	0.01	−0.23
Ethnicity	0	−0.01	0.01	−0.53	0.596457	−0.01	−0.02	0	−1.29	0.198072	−0.03	−0.04	−0.02	−6.08	1.2349762151999E−09	0.01	0	0.02	1.5	0.134454	0.02	0.01	0.03	4.7	2.57527068163181E−06	0	−0.01	0.01	0.03	0.97602	0	0	0.01	0.99	0.323445	−0.02	−0.03	−0.01	−3.6	0.000324462	−0.02	−0.03	−0.01	−4.56	5.08819592730884E−06	−0.02	−0.03	−0.01	−4.69
Alcohol consumer	0	−0.01	0.01	0.03	0.972505	0.01	0	0.02	1.5	0.133783	0	−0.01	0.01	0.1	0.923138	0	−0.01	0.01	0.26	0.793298	−0.01	−0.02	0	−1.39	0.16345	0	−0.01	0.01	−0.73	0.466615	−0.01	−0.02	0	−2.93	0.00339982	−0.01	−0.02	0	−1.13	0.259753	0	−0.01	0.01	−0.75	0.450457	0.01	0	0.02	1.42
Smoker	0.02	0.01	0.03	4.62	3.76243920207944E−06	0.02	0.01	0.03	4.08	4.42506473267602E−05	0.02	0.01	0.03	4.79	1.70143992218398E−06	0.02	0.01	0.03	4.25	2.09900257978854E−05	−0.01	−0.02	0	−1.4	0.162412	0.01	0	0.02	2.26	0.0237744	−0.01	−0.02	0	−2.24	0.0251214	0.01	0	0.02	2.76	0.00575691	0.01	0	0.02	2.67	0.00752679	0.02	0.01	0.03	3.95
Diabetes	0.03	0.02	0.04	6.67	2.51197285286552E−11	0.04	0.03	0.05	7.11	1.18000019807534E−12	0.03	0.02	0.04	5.74	9.70129162959715E−09	0.02	0.01	0.03	3.57	0.000357294	0	−0.01	0.01	−0.83	0.404454	0.03	0.02	0.04	6.4	1.57083410551474E−10	0	−0.01	0.01	−0.44	0.660893	0.01	0	0.02	1.08	0.282074	0	−0.01	0.01	0.53	0.596709	0.03	0.02	0.04	5.29
High cholesterol	0.01	0	0.02	1.78	0.0756761	0.01	0	0.02	2.1	0.0358126	0.02	0.01	0.02	3.01	0.00263806	0	−0.01	0.01	0.57	0.571033	0	−0.01	0.01	−0.07	0.946794	0	−0.01	0.01	0.15	0.884451	0.01	0	0.02	1.19	0.232933	0.01	0	0.02	2.05	0.0408362	0.02	0.01	0.03	4.74	2.09826160866292E−06	0.01	0	0.02	1.4
Hypertension	0.06	0.05	0.07	12.25	1.87244699051543E−34	0.05	0.04	0.06	9.41	5.09112133168321E−21	0.05	0.04	0.06	10.57	4.39212275493282E−26	0.04	0.03	0.05	8.97	3.2138248575763E−19	−0.02	−0.03	−0.01	−4.77	1.86618404642404E−06	0.03	0.02	0.04	6.7	2.15745496637517E−11	0	−0.01	0.01	−0.55	0.58115	0.1	0.09	0.11	21.03	1.08033986023771E−97	0.06	0.05	0.07	12.41	2.5809954496653E−35	0.08	0.07	0.09	16.68
Site 11026	−0.11	−0.12	−0.1	−21.8	9.88889502797774E−105	−0.01	−0.02	0	−1.57	0.11672	−0.03	−0.04	−0.02	−6.46	1.06580242125185E−10	−0.24	−0.25	−0.23	−49.45	0	−0.06	−0.07	−0.05	−11.28	1.92584131966293E−29	0.01	0	0.02	2.41	0.0158454	−0.04	−0.05	−0.03	−7.7	1.40402755090187E−14	−0.16	−0.17	−0.15	−32.47	2.56523082375507E−228	−0.27	−0.28	−0.26	−55.76	0	−0.11	−0.12	−0.1	−22.44
Site 11027	−0.04	−0.05	−0.03	−8.58	9.86406399434228E−18	0.02	0.01	0.03	4.46	8.31858616185131E−06	0.01	0	0.02	2.59	0.00951774	−0.2	−0.21	−0.19	−40.2	0	0.04	0.03	0.05	7.76	8.70127677711702E−15	0.01	0	0.02	1.8	0.0714013	0.01	0	0.02	2.78	0.00549561	−0.03	−0.04	−0.02	−6.79	1.12443873258404E−11	−0.09	−0.1	−0.08	−17.54	1.22739504050959E−68	0.01	0	0.02	2.04
Site 11028	−0.01	r	0	−2.27	0.0235056	−0.01	−0.02	0	−1.58	0.114624	−0.01	−0.02	0	−1.19	0.232651	−0.02	−0.03	−0.01	−4.1	4.07477098365574E−05	0	−0.01	0.01	0.77	0.44233	−0.01	−0.02	0	−1.45	0.146496	0.01	0	0.02	1.81	0.0708246	−0.02	−0.03	−0.01	−4.65	3.31804586543961E−06	−0.04	−0.05	−0.03	−7.39	1.45951790934647E−13	−0.02	−0.03	−0.01	−3.63
adj. R-squared	0.25					0.2					0.15					0.1					0.05					0.35					0.03					0.18					0.11					0.13
deg. freedom	40024					40024					40024					40024					40024					40024					40024					40024					40024					40024
	MD GCC					MD BCC					MD SCC					MD MCP					MD P					MD FX					MD CST L					MD ALIC L					MD PLIC L					MD RLIC L
Covariate	r-value	lower CI	upper CI	t-value	p-value	r-value	lower CI	upper CI	t-value	p-value	r-value	lower CI	upper CI	t-value	p-value	r-value	lower CI	upper CI	t-value	p-value	r-value	lower CI	upper CI	t-value	p-value	r-value	lower CI	upper CI	t-value	p-value	r-value	lower CI	upper CI	t-value	p-value	r-value	lower CI	upper CI	t-value	p-value	r-value	lower CI	upper CI	t-value	p-value	r-value	lower CI	upper CI	t-value
Intercept	0.96	0.96	0.96	690.74	0	0.96	0.96	0.96	716.04	0	0.98	0.98	0.98	922.54	0	0.99	0.99	0.99	1220.98	0	0.94	0.94	0.94	546.48	0	0.86	0.85	0.86	331.6	0	0.94	0.94	0.94	565.85	0	0.97	0.97	0.97	840.17	0	0.99	0.99	0.99	1421.17	0	0.98	0.98	0.98	1085.51
WHR	0.09	0.08	0.1	17.56	9.6708949656461E−69	0.08	0.07	0.09	16.06	7.62636117117016E−58	0.04	0.03	0.05	7.76	8.67212549752556E−15	−0.07	−0.08	−0.06	−14.59	4.42237207644867E−48	−0.11	−0.12	−0.1	−22.5	2.17435849765618E−111	0.06	0.05	0.07	12.83	1.27924637163502E−37	−0.09	−0.1	−0.08	−17.47	4.70021762286676E−68	0.04	0.03	0.05	7.86	3.79359016276941E−15	0.02	0.01	0.03	4.8	1.62653942074525E−06	0.01	0	0.02	2.92
Sex	0.01	0	0.02	2.43	0.0150088	0.01	0	0.02	1.67	0.0950754	0.1	0.09	0.11	19.21	6.94032780287096E−82	0.02	0.01	0.03	4.05	5.08738535999827E−05	−0.05	−0.06	−0.05	−10.98	5.46619291221308E−28	0.15	0.14	0.16	30.84	2.15156892124423E−206	−0.01	−0.02	0	−1.74	0.0823944	−0.05	−0.06	−0.04	−9.87	6.04372843779158E−23	0.04	0.03	0.05	8.21	2.33889606056307E−16	0.06	0.05	0.07	12.85
Age	0.33	0.33	0.34	70.86	0	0.33	0.32	0.34	69.27	0	0.25	0.24	0.26	52.08	0	0	−0.01	0.01	0.56	0.577836	0.01	0	0.02	2.49	0.0128627	0.41	0.4	0.41	89.01	0	0.01	0	0.02	2.79	0.00523935	0.29	0.28	0.3	59.75	0	0.14	0.13	0.15	27.96	1.99057405185693E−170	0.2	0.19	0.21	41.12
Age-squared	0.09	0.08	0.1	18.94	1.11999282180709E−79	0.07	0.06	0.08	14.05	9.1903611603676E−45	0.07	0.06	0.08	13.77	4.97216838327795E−43	0.02	0.01	0.03	3.12	0.00178442	0	−0.01	0.01	0.63	0.529569	0.05	0.04	0.06	10.92	1.00737438182837E−27	0	−0.01	0.01	0.27	0.785576	0.08	0.07	0.09	15.67	3.5308105323644E−55	0.03	0.02	0.04	6.71	1.94916793848249E−11	0.04	0.03	0.05	8.01
Age:Sex	0.01	0	0.02	2.83	0.00463713	−0.01	−0.02	0	−2.26	0.0240066	0	−0.01	0.01	−0.85	0.397657	0	−0.01	0.01	−0.52	0.60069	−0.01	−0.02	0	−2.8	0.00512214	0.02	0.01	0.03	3.4	0.000686415	0	−0.01	0	−0.96	0.335405	−0.02	−0.03	−0.01	−3.4	0.000672293	0.01	0	0.02	2.86	0.00421861	−0.02	−0.03	−0.01	−3.16
Age-squared:Sex	−0.01	−0.02	0	−1.8	0.0712418	−0.01	−0.02	0	−2.68	0.00740332	0	−0.01	0.01	0.24	0.810544	0	−0.01	0.01	−0.48	0.633564	0	−0.01	0.01	0.08	0.937012	−0.02	−0.03	−0.01	−3.98	7.01225669332698E−05	0	−0.01	0.01	0.36	0.721886	−0.01	−0.01	0	−1.02	0.309692	0.01	0	0.02	1.75	0.0808748	0	−0.01	0.01	−0.46
Ethnicity	−0.02	−0.03	−0.01	−3.48	0.000500252	−0.01	−0.02	0	−1.25	0.210213	−0.04	−0.05	−0.03	−7.12	1.09191857527214E−12	0	−0.01	0.01	−0.44	0.661352	0.03	0.02	0.04	5.46	4.65870386384454E−08	0	−0.01	0.01	0.27	0.787537	−0.01	−0.02	0	−1.1	0.273158	−0.04	−0.05	−0.03	−7.35	2.05163584972052E−13	−0.04	−0.05	−0.03	−7.29	3.12039395816995E−13	−0.03	−0.04	−0.02	−6.78
Alcohol consumer	0	−0.01	0.01	0.01	0.993727	0.01	0	0.02	1.36	0.172753	0	−0.01	0.01	0.47	0.640492	0.01	0	0.02	1.87	0.0612493	0	−0.01	0	−1	0.319083	0	−0.01	0.01	−0.46	0.642786	−0.01	−0.02	0	−2.08	0.0378237	−0.01	−0.02	0	−1.54	0.12347	−0.01	−0.02	0	−1.11	0.266409	0.01	0	0.02	1.74
Smoker	0.02	0.01	0.03	3.94	8.28866610118982E−05	0.02	0.01	0.03	3.81	0.00014049	0.02	0.01	0.03	4.57	4.93853223459074E−06	0.01	0	0.02	2.68	0.00744887	−0.01	−0.02	0	−1.99	0.0468422	0.01	0	0.02	1.84	0.0663985	−0.02	−0.03	−0.01	−3.08	0.00203858	0.02	0.01	0.03	3.22	0.0013036	0.01	0	0.02	2.59	0.00952506	0.01	0	0.02	2.78
Diabetes	0.03	0.02	0.04	6.38	1.81161545640103E−10	0.04	0.03	0.05	7.24	4.43991806825553E−13	0.02	0.02	0.03	4.99	6.11554764919292E−07	0.01	0	0.02	1.86	0.0635033	−0.01	−0.02	0	−1.46	0.144372	0.03	0.02	0.04	5.98	2.19906756687788E−09	−0.01	−0.02	0	−1.42	0.155233	0	−0.01	0.01	0.62	0.536607	0.01	0	0.01	1.02	0.308716	0.02	0.01	0.03	3.24
High cholesterol	0.01	0	0.02	1.95	0.0509177	0.01	0	0.02	2.39	0.0170171	0.01	0	0.02	2.03	0.0421541	−0.01	−0.02	0	−1.55	0.121614	−0.01	−0.01	0	−1.01	0.313266	0	−0.01	0.01	0.06	0.95168	0	−0.01	0.01	0.22	0.829101	0.01	0	0.02	1.34	0.179808	0.02	0.01	0.03	3.15	0.00162947	0	−0.01	0.01	0.23
Hypertension	0.05	0.04	0.06	10.02	1.37678284477738E−23	0.04	0.03	0.05	7.8	6.1187547982733E−15	0.05	0.04	0.06	9.26	2.07197631911097E−20	0.03	0.02	0.04	6.37	1.93930480142575E−10	−0.01	−0.02	0	−2.77	0.00557056	0.03	0.02	0.04	6.29	3.18021501764472E−10	−0.01	−0.02	0	−1.65	0.098146	0.1	0.09	0.11	19.31	1.00401631996178E−82	0.05	0.04	0.06	10.89	1.36719824048673E−27	0.08	0.07	0.09	15.38
Site 11026	−0.12	−0.13	−0.11	−23.35	9.43854366708821E−120	0	−0.01	0.01	−0.47	0.63971	−0.01	−0.02	0	−1.41	0.159146	−0.24	−0.25	−0.23	−49.23	0	−0.05	−0.06	−0.04	−10.54	5.9467625325963E−26	0.01	0	0.02	2.63	0.00850946	−0.05	−0.06	−0.04	−10.32	6.44278237319151E−25	−0.2	−0.2	−0.19	−39.8	0	−0.29	−0.3	−0.28	−60.01	0	−0.11	−0.12	−0.1	−22.59
Site 11027	−0.08	−0.09	−0.07	−15.8	4.90905582341629E−56	0	−0.01	0.01	−0.06	0.955962	−0.06	−0.07	−0.05	−12.97	2.13718421417139E−38	−0.26	−0.27	−0.25	−53	0	0.03	0.02	0.04	6.82	9.01029941552035E−12	0	−0.01	0.01	0.56	0.578647	0.01	0	0.02	2.38	0.0173383	−0.06	−0.07	−0.05	−11.53	1.06379278066973E−30	−0.11	−0.12	−0.1	−21.58	1.14728163249886E−102	−0.06	−0.07	−0.05	−11.16
Site 11028	−0.01	−0.02	0	−2.12	0.0341101	−0.01	−0.02	0	−1.52	0.12822	−0.01	−0.02	0	−1.32	0.187995	−0.02	−0.03	−0.02	−4.99	6.01794309731135E−07	0	−0.01	0.01	0.79	0.428047	−0.01	−0.02	0	−1.56	0.118873	0.01	0	0.02	1.12	0.264284	−0.03	−0.04	−0.02	−5.38	7.34991283177338E−08	−0.05	−0.06	−0.04	−9.64	5.53092957372253E−22	−0.03	−0.04	−0.02	−5.62
adj. R-squared	0.26					0.23					0.17					0.11					0.05					0.36					0.02					0.19					0.13					0.11
deg. freedom	40024					40024					40024					40024					40024					40024					40024					40024					40024					40024
[truncated: 191 more columns]

## Sheet: Supplementary Table 9
	FA GCC					FA BCC					FA SCC					FA MCP					FA P					FA FX					FA CST L					FA ALIC L					FA PLIC L					FA RLIC L
Covariate	r-value	lower CI	upper CI	t-value	p-value	r-value	lower CI	upper CI	t-value	p-value	r-value	lower CI	upper CI	t-value	p-value	r-value	lower CI	upper CI	t-value	p-value	r-value	lower CI	upper CI	t-value	p-value	r-value	lower CI	upper CI	t-value	p-value	r-value	lower CI	upper CI	t-value	p-value	r-value	lower CI	upper CI	t-value	p-value	r-value	lower CI	upper CI	t-value	p-value	r-value	lower CI	upper CI	t-value
Intercept	0.99	0.99	0.99	1825.83	0	0.99	0.99	0.99	1876.75	0	1	1	1	3137.6	0	1	1	1	2695.1	0	0.99	0.99	0.99	1444.66	0	0.97	0.97	0.97	766.34	0	0.99	0.99	0.99	1407.55	0	1	1	1	2287.04	0	1	1	1	3057.63	0	1	1	1	2388.75
Obesity	−0.05	−0.06	−0.04	−10.34	4.84017020503777E−25	−0.03	−0.04	−0.02	−6.69	2.21772784099917E−11	−0.03	−0.04	−0.02	−6.85	7.53458212396265E−12	−0.03	−0.04	−0.02	−6.25	4.23687727327282E−10	0.05	0.04	0.06	10.13	4.25545850557251E−24	−0.06	−0.07	−0.05	−11.86	2.04210069977512E−32	0.02	0.01	0.03	3.8	0.00014708	−0.04	−0.05	−0.03	−7.13	1.04346266516748E−12	−0.02	−0.03	−0.01	−3.99	6.67925790708886E−05	−0.06	−0.07	−0.05	−11.38
Sex:Obesity	−0.01	−0.02	0	−1.67	0.0951309	−0.01	−0.02	0	−1.98	0.0474169	0	−0.01	0.01	−0.67	0.505275	0	−0.01	0.01	−0.43	0.670135	0	−0.01	0.01	−0.68	0.495456	0	−0.01	0.01	0.17	0.86175	0	−0.01	0.01	0.23	0.817499	0	−0.01	0.01	−0.16	0.876151	−0.01	−0.02	0	−1.71	0.0870875	0	−0.01	0.01	−0.33
Sex	0.01	0	0.02	2.78	0.00545066	−0.02	−0.03	−0.01	−4.01	6.1692034195383E−05	−0.06	−0.07	−0.05	−11.81	3.71531676148644E−32	0.1	0.09	0.11	19.48	4.36856867235205E−84	0.13	0.12	0.14	26.54	7.94500266771779E−154	−0.18	−0.19	−0.17	−37.3	2.02197589325567E−299	0.19	0.18	0.2	38.63	1.737E−320	0.14	0.14	0.15	29.29	1.34076634407546E−186	0.08	0.07	0.09	16.67	3.26067284495625E−62	−0.02	−0.03	−0.01	−4.39
Age	−0.45	−0.46	−0.45	−102	0	−0.37	−0.37	−0.36	−78.62	0	−0.32	−0.32	−0.31	−66.56	0	−0.31	−0.32	−0.31	−66.29	0	−0.07	−0.08	−0.06	−14.89	5.04186065356776E−50	−0.53	−0.53	−0.52	−123.85	0	−0.08	−0.09	−0.07	−16.46	1.0415827784176E−60	−0.34	−0.34	−0.33	−71.35	0	−0.17	−0.18	−0.16	−33.79	8.5716537794364E−247	−0.27	−0.28	−0.26	−56.64
Age-squared	−0.09	−0.1	−0.08	−18.03	2.08127655108008E−72	−0.06	−0.07	−0.05	−11.99	4.79866797603848E−33	−0.08	−0.09	−0.07	−15.93	5.97629738790196E−57	−0.04	−0.05	−0.03	−8.31	9.93136813334018E−17	0.02	0.01	0.03	3.7	0.000214461	−0.06	−0.07	−0.05	−12.54	5.49096669884849E−36	−0.02	−0.03	−0.01	−3.74	0.000184923	−0.07	−0.08	−0.06	−13.67	1.98236429940154E−42	0.01	0	0.02	1.18	0.236626	−0.01	−0.02	0	−2.5
Ethnicity	−0.01	−0.02	0	−2.34	0.0191561	0.01	0	0.02	1.05	0.293605	0.02	0.01	0.03	4.23	2.31172633478428E−05	−0.02	−0.03	−0.01	−4.8	1.56286112879576E−06	0	−0.01	0.01	−0.07	0.945623	−0.01	−0.02	0	−1.44	0.149233	−0.02	−0.03	−0.01	−3.11	0.00186263	−0.02	−0.03	−0.01	−4.25	2.17188118208165E−05	0	−0.01	0.01	−0.65	0.518677	0	−0.01	0.01	−0.58
Site 11026	0.1	0.09	0.11	19.16	1.94145243616792E−81	0.01	0	0.02	2.8	0.00506071	0.05	0.04	0.06	10.1	5.86176686225914E−24	0.12	0.11	0.12	23.17	5.67981320678464E−118	0.04	0.03	0.05	7.72	1.1881580018542E−14	0	−0.01	0.01	−0.41	0.681628	0.01	0	0.02	2.96	0.00309691	0.09	0.09	0.1	19.07	1.07602485928936E−80	0.2	0.19	0.21	40.42	0	0.09	0.08	0.1	18.4
Site 11027	−0.01	−0.01	0	−1.03	0.305179	−0.05	−0.06	−0.04	−9.72	2.52380091669716E−22	−0.08	−0.09	−0.07	−15.68	3.27230710719343E−55	−0.02	−0.03	−0.01	−4.76	1.97965962631234E−06	−0.05	−0.06	−0.04	−9.7	3.14248645588806E−22	−0.03	−0.04	−0.02	−6.93	4.22559670711801E−12	−0.01	−0.02	0	−1.93	0.0536152	−0.02	−0.03	−0.01	−3.29	0.000985323	0.04	0.03	0.05	8.32	9.30373936589027E−17	−0.11	−0.12	−0.1	−21.61
Site 11028	0.01	0	0.02	1.82	0.0686348	0.01	0	0.02	1.29	0.195935	0	−0.01	0.01	0.77	0.443204	0	−0.01	0.01	0.57	0.567257	0	−0.01	0.01	0.17	0.86691	0	−0.01	0.01	0.21	0.837478	−0.01	−0.02	0	−2.22	0.026349	0.01	0.01	0.02	3	0.00270489	0.02	0.01	0.03	4.31	1.62472599474936E−05	0	−0.01	0.01	0.8
adj. R-squared	0.22					0.15					0.12					0.11					0.03					0.32					0.05					0.13					0.06					0.1
deg. freedom	40030					40030					40030					40030					40030					40030					40030					40030					40030					40030
	AD GCC					AD BCC					AD SCC					AD MCP					AD P					AD FX					AD CST L					AD ALIC L					AD PLIC L					AD RLIC L
Covariate	r-value	lower CI	upper CI	t-value	p-value	r-value	lower CI	upper CI	t-value	p-value	r-value	lower CI	upper CI	t-value	p-value	r-value	lower CI	upper CI	t-value	p-value	r-value	lower CI	upper CI	t-value	p-value	r-value	lower CI	upper CI	t-value	p-value	r-value	lower CI	upper CI	t-value	p-value	r-value	lower CI	upper CI	t-value	p-value	r-value	lower CI	upper CI	t-value	p-value	r-value	lower CI	upper CI	t-value
Intercept	1	1	1	3174.96	0	1	1	1	3117.17	0	1	1	1	3431.65	0	1	1	1	2881.34	0	0.99	0.99	0.99	1472.79	0	0.99	0.99	0.99	1283.21	0	0.99	0.99	0.99	1755.85	0	1	1	1	2843.67	0	1	1	1	3577.35	0	1	1	1	3107.74
Obesity	−0.01	−0.02	0	−1.65	0.0989301	−0.01	−0.02	0	−1.95	0.0509055	−0.03	−0.04	−0.02	−6.21	5.23512774196599E−10	−0.09	−0.1	−0.08	−18.59	7.55211216234117E−77	−0.11	−0.12	−0.11	−23.1	2.94000298758991E−117	0.01	0	0.02	2.57	0.0102951	−0.1	−0.11	−0.09	−19.58	5.42284811616255E−85	−0.01	−0.02	0	−2.47	0.0135519	−0.02	−0.03	−0.01	−3.91	9.2848833669481E−05	−0.05	−0.06	−0.04	−9.52
Sex:Obesity	0.03	0.02	0.04	5.89	3.89209615819016E−09	0.04	0.03	0.05	7.15	8.89651199675222E−13	0.03	0.02	0.04	6.05	1.46611685497271E−09	0.05	0.04	0.06	9.59	9.04534378780809E−22	0.03	0.02	0.04	5.29	1.20324836723527E−07	0.01	0	0.02	1.08	0.280955	0.01	0	0.02	1.39	0.163744	0.02	0.01	0.03	4.7	2.59365304884862E−06	0.01	0	0.02	1.53	0.125141	0.02	0.01	0.03	3.39
Sex	0.17	0.16	0.18	34.51	3.95343101024649E−257	0.11	0.1	0.12	21.32	2.57727915477009E−100	0.17	0.16	0.18	33.62	1.92925401851271E−244	0	−0.01	0.01	0.12	0.904775	−0.14	−0.15	−0.13	−27.54	2.04664698158038E−165	0.24	0.23	0.25	50.14	0	0.03	0.02	0.04	6.48	9.29995419856182E−11	0.07	0.06	0.08	14.69	1.04124917965726E−48	0.13	0.12	0.14	26.85	1.92982422896994E−157	0.1	0.09	0.11	19.88
Age	0.35	0.34	0.36	75.28	0	0.41	0.4	0.42	89.97	0	0.27	0.26	0.28	55.51	0	−0.17	−0.18	−0.16	−35.28	1.77242634198625E−268	−0.05	−0.06	−0.04	−9.69	3.36824692692492E−22	0.55	0.54	0.55	130.3	0	−0.07	−0.08	−0.06	−13.22	8.63623942371582E−40	0.34	0.33	0.35	72.13	0	0.11	0.1	0.12	22.65	7.9397777184526E−113	0.11	0.1	0.12	22.31
Age-squared	0.11	0.1	0.12	22.16	4.05859708726608E−108	0.07	0.06	0.08	14.23	8.09607368753861E−46	0.07	0.06	0.08	13.78	4.41309619665177E−43	0	−0.01	0.01	−0.15	0.87885	0.01	0	0.02	2.94	0.00333569	0.02	0.01	0.03	4.91	9.06760292195E−07	−0.01	−0.02	0	−1.79	0.0739248	0.09	0.08	0.1	18.65	2.8701770623531E−77	0.07	0.06	0.08	13.52	1.48532243927967E−41	0.04	0.04	0.05	9
Ethnicity	−0.04	−0.05	−0.03	−8.61	7.33252645358649E−18	0	−0.01	0.01	−0.12	0.90232	−0.03	−0.04	−0.02	−6.03	1.62223063124748E−09	−0.01	−0.02	0	−2.96	0.00310413	0.03	0.02	0.04	5.4	6.8332580440177E−08	0.01	0	0.02	1.31	0.191562	−0.02	−0.03	−0.01	−4.62	3.8162156096896E−06	−0.06	−0.07	−0.05	−11.23	3.13544662407217E−29	−0.03	−0.04	−0.02	−6.13	8.87259840598179E−10	−0.04	−0.05	−0.03	−7.13
Site 11026	−0.1	−0.11	−0.09	−19.5	2.84729724346667E−84	0.01	0	0.02	2.45	0.0144767	0.03	0.02	0.04	6.64	3.10269498711055E−11	−0.17	−0.18	−0.16	−34.18	1.89262300759039E−252	−0.05	−0.06	−0.04	−9.55	1.33648404473578E−21	0.02	0.01	0.03	3.12	0.00182696	−0.06	−0.07	−0.05	−12.69	8.24185904287766E−37	−0.22	−0.22	−0.21	−44.1	0	−0.15	−0.16	−0.14	−29.76	1.48708546230535E−192	−0.07	−0.08	−0.06	−14.45
Site 11027	−0.13	−0.14	−0.12	−26.01	6.81059680972347E−148	−0.04	−0.05	−0.03	−7.68	1.67878419065929E−14	−0.16	−0.17	−0.15	−32.83	2.65830887868072E−233	−0.26	−0.27	−0.25	−53.17	0	0.01	0	0.02	1.05	0.292267	−0.01	−0.02	0	−1.21	0.225564	−0.01	−0.02	0	−1.81	0.0705343	−0.08	−0.09	−0.07	−16.78	5.1814185308874E−63	−0.07	−0.08	−0.06	−13.8	3.06439327882955E−43	−0.13	−0.14	−0.12	−27.05
Site 11028	0	−0.01	0.01	−0.93	0.351299	0	−0.01	0.01	−0.74	0.457232	−0.01	−0.02	0	−1.06	0.287401	−0.02	−0.03	−0.01	−4.69	2.75686346371552E−06	0	−0.01	0.01	0.25	0.801488	−0.01	−0.02	0	−1.49	0.1366	0	−0.01	0.01	−0.68	0.498899	−0.03	−0.04	−0.02	−5.42	5.9713087158631E−08	−0.03	−0.04	−0.02	−6.59	4.53436053023921E−11	−0.03	−0.04	−0.02	−6.33
adj. R-squared	0.18					0.2					0.14					0.12					0.04					0.35					0.03					0.16					0.06					0.05
deg. freedom	40030					40030					40030					40030					40030					40030					40030					40030					40030					40030
	RD GCC					RD BCC					RD SCC					RD MCP					RD P					RD FX					RD CST L					RD ALIC L					RD PLIC L					RD RLIC L
Covariate	r-value	lower CI	upper CI	t-value	p-value	r-value	lower CI	upper CI	t-value	p-value	r-value	lower CI	upper CI	t-value	p-value	r-value	lower CI	upper CI	t-value	p-value	r-value	lower CI	upper CI	t-value	p-value	r-value	lower CI	upper CI	t-value	p-value	r-value	lower CI	upper CI	t-value	p-value	r-value	lower CI	upper CI	t-value	p-value	r-value	lower CI	upper CI	t-value	p-value	r-value	lower CI	upper CI	t-value
Intercept	0.97	0.97	0.97	808.12	0	0.98	0.98	0.98	892.1	0	0.98	0.98	0.98	1014.17	0	1	1	1	2238.68	0	0.99	0.98	0.99	1153.07	0	0.95	0.94	0.95	581.28	0	0.98	0.98	0.98	935.46	0	0.99	0.99	0.99	1320.25	0	0.99	0.99	0.99	1727.07	0	0.99	0.99	0.99	1611.11
Obesity	0.04	0.03	0.05	8.96	3.35026815336138E−19	0.03	0.02	0.04	5.13	2.87873148284156E−07	0.02	0.01	0.03	4.09	4.40292487434191E−05	−0.04	−0.05	−0.03	−7.34	2.19534313584939E−13	−0.11	−0.12	−0.1	−22.68	3.28520240039961E−113	0.04	0.03	0.05	7.75	9.72732714237671E−15	−0.07	−0.08	−0.06	−13.67	1.94360513192043E−42	0.02	0.01	0.03	4.13	3.58590630218312E−05	0.01	0	0.02	1.61	0.107895	0.02	0.01	0.03	4.19
Sex:Obesity	0.02	0.01	0.02	3.04	0.00236019	0.02	0.01	0.03	3.84	0.00012106	0.01	0	0.02	2.24	0.0251643	0.04	0.03	0.05	8.65	5.24223421622737E−18	0.02	0.01	0.03	4.35	1.37948426240496E−05	0	−0.01	0.01	0.38	0.700973	0	−0.01	0.01	0.94	0.348256	0.01	0	0.02	2.39	0.0170136	0.01	0	0.02	2.55	0.0109039	0.02	0.01	0.03	3.08
Sex	0.03	0.02	0.04	6.06	1.36523318383801E−09	0.04	0.03	0.05	8.44	3.33847108383712E−17	0.1	0.09	0.11	19.23	5.27207069970653E−82	−0.09	−0.1	−0.08	−17.16	8.50986774347406E−66	−0.17	−0.18	−0.16	−34.13	1.05856160447309E−251	0.22	0.21	0.23	45.05	0	−0.14	−0.15	−0.13	−28.28	2.92299521970253E−174	−0.08	−0.09	−0.07	−16.82	2.7681208306196E−63	−0.02	−0.03	−0.01	−3.7	0.000216243	0.06	0.05	0.07	11.16
Age	0.47	0.47	0.48	107.67	0	0.42	0.41	0.43	91.85	0	0.34	0.33	0.35	72.61	0	0.15	0.14	0.16	30.87	7.20591407971329E−207	0	−0.01	0.01	0.7	0.482894	0.54	0.53	0.55	128.97	0	0.04	0.03	0.05	8.12	4.76925784894622E−16	0.38	0.38	0.39	83.08	0	0.21	0.2	0.22	42.18	0	0.32	0.31	0.32	66.63
Age-squared	0.11	0.1	0.12	23.02	1.60311763861927E−116	0.08	0.07	0.09	16.1	4.12333502351679E−58	0.09	0.08	0.1	18.95	1.00868625735572E−79	0.03	0.02	0.04	6.26	3.9533833104704E−10	−0.01	−0.02	0	−1.46	0.143165	0.07	0.06	0.08	14.12	3.49008167781012E−45	0.01	0	0.02	1.64	0.101061	0.1	0.09	0.11	19.3	1.34978052457601E−82	0.02	0.01	0.03	3.99	6.59922541728778E−05	0.04	0.03	0.05	8.44
Ethnicity	0	−0.01	0.01	0.41	0.680473	0	−0.01	0.01	−0.54	0.586411	−0.03	−0.04	−0.02	−5.31	1.09636203369973E−07	0.01	0	0.02	1.95	0.0505916	0.02	0.01	0.03	4.61	4.0483590575216E−06	0	−0.01	0.01	0.7	0.482428	0.01	0	0.02	1.16	0.248007	−0.01	−0.02	0	−2.63	0.00842378	−0.02	−0.03	−0.01	−3.91	9.30158527613901E−05	−0.02	−0.03	−0.01	−3.92
Site 11026	−0.11	−0.12	−0.1	−21.92	6.44820770514609E−106	−0.01	−0.02	0	−1.63	0.103974	−0.03	−0.04	−0.02	−6.95	3.73495546593558E−12	−0.25	−0.25	−0.24	−50.63	0	−0.06	−0.07	−0.05	−12.41	2.69044449088235E−35	0.01	0	0.02	2.49	0.0126828	−0.04	−0.05	−0.03	−8.81	1.34916673855191E−18	−0.17	−0.18	−0.16	−33.65	8.72030637223736E−245	−0.27	−0.28	−0.26	−56.86	0	−0.12	−0.12	−0.11	−23.16
Site 11027	−0.03	−0.04	−0.02	−6.69	2.19528566911373E−11	0.03	0.02	0.04	6.22	4.89409086009846E−10	0.02	0.01	0.03	3.47	0.000522044	−0.21	−0.22	−0.2	−42.19	0	0.03	0.02	0.03	5.02	5.3075449464185E−07	0.02	0.01	0.03	3.47	0.000519542	0	−0.01	0.01	0.74	0.459888	−0.03	−0.04	−0.02	−6.69	2.20766833868915E−11	−0.09	−0.1	−0.08	−17.83	7.2766409112004E−71	0.01	0	0.02	2.55
Site 11028	−0.01	−0.02	0	−1.95	0.0511693	−0.01	−0.02	0	−1.32	0.185194	−0.01	−0.02	0	−1.05	0.291577	−0.02	−0.03	−0.01	−4.24	2.24397841904792E−05	0	−0.01	0.01	0.37	0.714935	−0.01	−0.02	0	−1.15	0.252129	0.01	0	0.02	1.54	0.122882	−0.02	−0.03	−0.01	−4.62	3.9202073341939E−06	−0.04	−0.05	−0.03	−7.43	1.14172869400893E−13	−0.02	−0.03	−0.01	−3.52
adj. R-squared	0.24					0.19					0.14					0.09					0.05					0.35					0.03					0.17					0.1					0.12
deg. freedom	40030					40030					40030					40030					40030					40030					40030					40030					40030					40030
	MD GCC					MD BCC					MD SCC					MD MCP					MD P					MD FX					MD CST L					MD ALIC L					MD PLIC L					MD RLIC L
Covariate	r-value	lower CI	upper CI	t-value	p-value	r-value	lower CI	upper CI	t-value	p-value	r-value	lower CI	upper CI	t-value	p-value	r-value	lower CI	upper CI	t-value	p-value	r-value	lower CI	upper CI	t-value	p-value	r-value	lower CI	upper CI	t-value	p-value	r-value	lower CI	upper CI	t-value	p-value	r-value	lower CI	upper CI	t-value	p-value	r-value	lower CI	upper CI	t-value	p-value	r-value	lower CI	upper CI	t-value
Intercept	0.99	0.99	0.99	1690.35	0	0.99	0.99	0.99	1757.16	0	1	1	1	2273.79	0	1	1	1	3035.72	0	0.99	0.99	0.99	1372.66	0	0.97	0.97	0.97	809.07	0	0.99	0.99	0.99	1412.68	0	1	1	1	2060.77	0	1	1	1	3502.23	0	1	1	1	2679.72
Obesity	0.03	0.02	0.04	6.3	3.06937064821409E−10	0.02	0.01	0.03	3.14	0.00167765	0	−0.01	0.01	0.02	0.983655	−0.08	−0.09	−0.07	−15.28	1.57910053376641E−52	−0.12	−0.13	−0.11	−24.38	2.61310906665056E−130	0.03	0.02	0.04	6.39	1.72482505146296E−10	−0.09	−0.1	−0.08	−17.98	5.47195212492251E−72	0.01	0	0.02	1.81	0.0703093	−0.01	−0.02	0	−1.19	0.234423	−0.01	−0.02	0	−1.75
Sex:Obesity	0.02	0.01	0.03	4.32	1.53019026998853E−05	0.03	0.02	0.04	5.35	8.82226396441326E−08	0.02	0.01	0.03	4.29	1.8269590095518E−05	0.05	0.04	0.06	10.89	1.37688419322253E−27	0.03	0.02	0.04	5.08	3.71343335189439E−07	0	−0.01	0.01	0.57	0.56956	0.01	0	0.02	1.28	0.200238	0.02	0.01	0.03	3.51	0.000447723	0.01	0	0.02	2.83	0.00461736	0.02	0.01	0.03	3.83
Sex	0.08	0.07	0.09	16.27	2.48852707372884E−59	0.07	0.06	0.08	13.73	8.12456815834954E−43	0.14	0.13	0.15	28.73	9.88017400535183E−180	−0.05	−0.06	−0.04	−10.53	7.15244620061685E−26	−0.17	−0.17	−0.16	−33.5	1.1082525959207E−242	0.23	0.22	0.24	47.74	0	−0.08	−0.09	−0.07	−16.64	5.45191189432257E−62	−0.03	−0.04	−0.02	−5.36	8.20559852091429E−08	0.07	0.06	0.08	13.73	7.99104223786188E−43	0.09	0.08	0.1	17.72
Age	0.47	0.47	0.48	107.95	0	0.45	0.44	0.46	100.08	0	0.36	0.35	0.36	76.2	0	−0.01	−0.02	0	−1.44	0.150696	−0.02	−0.03	−0.01	−3.91	9.069189688892E−05	0.55	0.55	0.56	132.67	0	0	−0.01	0.01	−0.26	0.794801	0.39	0.39	0.4	85.91	0	0.22	0.21	0.23	45.71	0	0.28	0.27	0.29	58.21
Age-squared	0.12	0.12	0.13	25.15	1.8448795081033E−138	0.08	0.08	0.09	17.02	9.89245464009646E−65	0.1	0.09	0.11	19.59	4.43375330339908E−85	0.02	0.01	0.03	3.76	0.000168808	0	−0.01	0.01	0.44	0.661151	0.06	0.05	0.07	11.72	1.1568709351601E−31	0	−0.01	0.01	0.37	0.709953	0.1	0.09	0.11	20.74	4.61487908525484E−95	0.06	0.05	0.07	11.38	5.61535070179653E−30	0.05	0.04	0.06	10.47
Ethnicity	−0.01	−0.02	0	−2.6	0.00932673	0	−0.01	0.01	−0.47	0.639639	−0.03	−0.04	−0.02	−6.48	9.20886631473484E−11	0	−0.01	0.01	−0.46	0.644365	0.03	0.02	0.04	5.3	1.1958844120306E−07	0	−0.01	0.01	0.9	0.369681	−0.01	−0.02	0	−1.2	0.23143	−0.03	−0.04	−0.02	−6.4	1.56180155500851E−10	−0.03	−0.04	−0.02	−6.71	1.90590795747996E−11	−0.03	−0.04	−0.02	−6.31
Site 11026	−0.12	−0.13	−0.11	−23.44	1.16349283456489E−120	0	−0.01	0.01	−0.44	0.662663	−0.01	−0.02	0	−1.9	0.0570018	−0.25	−0.25	−0.24	−50.6	0	−0.06	−0.07	−0.05	−11.9	1.3174331342743E−32	0.01	0	0.02	2.71	0.00665556	−0.06	−0.07	−0.05	−11.59	5.4598726394317E−31	−0.2	−0.21	−0.19	−40.93	0	−0.29	−0.3	−0.28	−61.17	0	−0.12	−0.13	−0.11	−23.62
Site 11027	−0.07	−0.08	−0.06	−13.97	3.18155694980484E−44	0.01	0	0.02	1.87	0.0621605	−0.06	−0.07	−0.05	−12.57	3.42642753665264E−36	−0.27	−0.28	−0.26	−56.36	0	0.02	0.01	0.03	3.66	0.000251401	0.01	0	0.02	2.11	0.0350326	0	−0.01	0.01	−0.24	0.808278	−0.06	−0.07	−0.05	−11.45	2.56454132671354E−30	−0.11	−0.12	−0.1	−21.93	5.73273986444886E−106	−0.06	−0.07	−0.05	−11.64
Site 11028	−0.01	−0.02	0	−1.82	0.0695152	−0.01	−0.02	0	−1.26	0.208328	−0.01	−0.02	0	−1.23	0.218857	−0.03	−0.04	−0.02	−5.29	1.24147277040257E−07	0	−0.01	0.01	0.35	0.730075	−0.01	−0.02	0	−1.28	0.199826	0	−0.01	0.01	0.77	0.443617	−0.03	−0.04	−0.02	−5.36	8.55616274718685E−08	−0.05	−0.06	−0.04	−9.65	5.24281904665709E−22	−0.03	−0.04	−0.02	−5.63
adj. R-squared	0.25					0.22					0.17					0.11					0.05					0.36					0.02					0.18					0.13					0.1
deg. freedom	40030					40030					40030					40030					40030					40030					40030					40030					40030					40030
[truncated: 191 more columns]

## Sheet: Supplementary Table 10
	FA GCC					FA BCC					FA SCC					FA MCP					FA P					FA FX					FA CST L					FA ALIC L					FA PLIC L					FA RLIC L
Covariate	r-value	lower CI	upper CI	t-value	p-value	r-value	lower CI	upper CI	t-value	p-value	r-value	lower CI	upper CI	t-value	p-value	r-value	lower CI	upper CI	t-value	p-value	r-value	lower CI	upper CI	t-value	p-value	r-value	lower CI	upper CI	t-value	p-value	r-value	lower CI	upper CI	t-value	p-value	r-value	lower CI	upper CI	t-value	p-value	r-value	lower CI	upper CI	t-value	p-value	r-value	lower CI	upper CI	t-value
Intercept	0.99	0.99	0.99	1947.71	0	1	0.99	1	2001.63	0	1	1	1	3347.25	0	1	1	1	2874.89	0	0.99	0.99	0.99	1550.75	0	0.97	0.97	0.97	813.27	0	0.99	0.99	0.99	1505.73	0	1	1	1	2439.74	0	1	1	1	3264.82	0	1	1	1	2550.58
BMI	−0.06	−0.07	−0.05	−12.22	2.71905727645606E−34	−0.04	−0.05	−0.03	−8.09	5.98404445553182E−16	−0.04	−0.05	−0.03	−7.86	3.93669762760091E−15	−0.03	−0.04	−0.02	−5.89	3.9614758589207E−09	0.07	0.06	0.08	13.92	6.29325619418423E−44	−0.06	−0.07	−0.05	−12.85	1.06577540581892E−37	0.03	0.02	0.04	6.57	4.95447754160845E−11	−0.04	−0.05	−0.03	−8.31	9.88751165803713E−17	−0.03	−0.04	−0.02	−6.34	2.29881274498577E−10	−0.07	−0.08	−0.06	−14.76
Sex:BMI	−0.02	−0.03	−0.01	−4.77	1.87858726117458E−06	−0.02	−0.03	−0.01	−3.25	0.00114104	−0.01	−0.02	0	−1.24	0.213958	−0.01	−0.02	0	−2.45	0.0142758	0.01	0	0.02	2.04	0.0417602	−0.01	−0.02	0	−1.8	0.0711468	0.01	0	0.02	1.53	0.125352	−0.01	−0.02	0	−1.83	0.0667574	−0.01	−0.02	0	−2.89	0.00380604	−0.01	−0.02	0	−2.7
Sex	0.02	0.01	0.03	4.28	1.90906727958894E−05	−0.02	−0.03	−0.01	−3.96	7.57147221822628E−05	−0.06	−0.07	−0.05	−12.14	7.23061833797252E−34	0.11	0.1	0.12	22.04	5.31106014781324E−107	0.13	0.12	0.14	26.8	8.10281950560322E−157	−0.19	−0.2	−0.18	−38.97	0	0.2	0.19	0.21	41.33	0	0.16	0.15	0.17	33.14	1.18934719332635E−237	0.09	0.08	0.1	18.55	1.61477006522101E−76	−0.01	−0.02	0	−2.86
Age	−0.46	−0.46	−0.45	−102.25	0	−0.37	−0.37	−0.36	−78.69	0	−0.32	−0.32	−0.31	−66.55	0	−0.31	−0.32	−0.31	−66.3	0	−0.07	−0.08	−0.06	−14.78	2.73998470072655E−49	−0.53	−0.53	−0.52	−123.91	0	−0.08	−0.09	−0.07	−16.35	6.39964360444685E−60	−0.34	−0.34	−0.33	−71.43	0	−0.17	−0.18	−0.16	−33.91	1.59380707800101E−248	−0.27	−0.28	−0.26	−56.87
Age-squared	−0.09	−0.1	−0.08	−18.21	8.89152579587033E−74	−0.06	−0.07	−0.05	−12.08	1.60435407543121E−33	−0.08	−0.09	−0.07	−15.98	2.47004710848826E−57	−0.04	−0.05	−0.03	−8.37	5.95149628514883E−17	0.02	0.01	0.03	3.87	0.000107826	−0.06	−0.07	−0.05	−12.64	1.52234269285326E−36	−0.02	−0.03	−0.01	−3.64	0.000268624	−0.07	−0.08	−0.06	−13.76	5.84740104347123E−43	0.01	0	0.02	1.09	0.275802	−0.01	−0.02	0	−2.66
Ethnicity	−0.01	−0.02	0	−2.31	0.0208508	0.01	0	0.02	1.09	0.277131	0.02	0.01	0.03	4.27	1.93408868102756E−05	−0.02	−0.03	−0.01	−4.8	1.57581528532549E−06	0	−0.01	0.01	−0.12	0.900764	−0.01	−0.02	0	−1.4	0.161999	−0.02	−0.03	−0.01	−3.15	0.00165019	−0.02	−0.03	−0.01	−4.22	2.43086263148871E−05	0	−0.01	0.01	−0.61	0.540392	0	−0.01	0.01	−0.52
Site 11026	0.09	0.08	0.1	18.6	6.77036391683909E−77	0.01	0	0.02	2.44	0.0147534	0.05	0.04	0.06	9.8	1.19679412059554E−22	0.11	0.1	0.12	22.91	1.91815530949942E−115	0.04	0.03	0.05	8.38	5.43276611972032E−17	0	−0.01	0.01	−0.88	0.377984	0.02	0.01	0.03	3.32	0.000906403	0.09	0.08	0.1	18.71	9.36728591381265E−78	0.2	0.19	0.21	40.05	0	0.09	0.08	0.1	17.77
Site 11027	−0.01	−0.01	0	−1.04	0.299669	−0.05	−0.06	−0.04	−9.73	2.43251840849714E−22	−0.08	−0.09	−0.07	−15.67	3.55009946641094E−55	−0.02	−0.03	−0.01	−4.76	1.94324584473484E−06	−0.05	−0.06	−0.04	−9.71	2.95964796709639E−22	−0.03	−0.04	−0.02	−6.93	4.26922913700873E−12	−0.01	−0.02	0	−1.92	0.0551212	−0.02	−0.03	−0.01	−3.3	0.000967135	0.04	0.03	0.05	8.31	9.46267104679909E−17	−0.11	−0.12	−0.1	−21.66
Site 11028	0.01	0	0.02	1.77	0.0764447	0.01	0	0.02	1.26	0.207515	0	−0.01	0.01	0.74	0.458156	0	−0.01	0.01	0.55	0.579753	0	−0.01	0.01	0.23	0.81787	0	−0.01	0.01	0.17	0.867995	−0.01	−0.02	0	−2.19	0.0288456	0.01	0.01	0.02	2.97	0.00297941	0.02	0.01	0.03	4.28	1.88237203000909E−05	0	−0.01	0.01	0.75
adj. R-squared	0.22					0.15					0.13					0.11					0.04					0.32					0.05					0.13					0.07					0.11
deg. freedom	40030					40030					40030					40030					40030					40030					40030					40030					40030					40030
	AD GCC					AD BCC					AD SCC					AD MCP					AD P					AD FX					AD CST L					AD ALIC L					AD PLIC L					AD RLIC L
Covariate	r-value	lower CI	upper CI	t-value	p-value	r-value	lower CI	upper CI	t-value	p-value	r-value	lower CI	upper CI	t-value	p-value	r-value	lower CI	upper CI	t-value	p-value	r-value	lower CI	upper CI	t-value	p-value	r-value	lower CI	upper CI	t-value	p-value	r-value	lower CI	upper CI	t-value	p-value	r-value	lower CI	upper CI	t-value	p-value	r-value	lower CI	upper CI	t-value	p-value	r-value	lower CI	upper CI	t-value
Intercept	1	1	1	3389.55	0	1	1	1	3327.8	0	1	1	1	3661.5	0	1	1	1	3074.9	0	0.99	0.99	0.99	1573.43	0	0.99	0.99	0.99	1370.86	0	0.99	0.99	0.99	1877.3	0	1	1	1	3035.08	0	1	1	1	3817.72	0	1	1	1	3315.34
BMI	−0.01	−0.02	0	−1.69	0.0908413	−0.01	−0.02	0	−1.46	0.143401	−0.04	−0.05	−0.03	−7.45	9.27564106456008E−14	−0.11	−0.12	−0.1	−22.89	3.06890953718422E−115	−0.15	−0.16	−0.14	−30.39	1.55037185924752E−200	0.01	0	0.02	1.31	0.191793	−0.13	−0.13	−0.12	−25.27	7.7540445393212E−140	−0.02	−0.03	−0.01	−3.46	0.000550578	−0.02	−0.03	−0.01	−4.02	5.71962360345131E−05	−0.06	−0.06	−0.05	−11.06
Sex:BMI	0.04	0.03	0.05	7.22	5.27865334040792E−13	0.04	0.03	0.05	8.23	1.92642395567539E−16	0.03	0.02	0.04	6.46	1.05771400271058E−10	0.05	0.04	0.06	9.12	7.93470189731315E−20	0.01	0	0.02	1.8	0.0716926	0.01	0	0.02	1.93	0.0533534	−0.02	−0.02	−0.01	−3.04	0.00235487	0.03	0.02	0.04	5.79	7.11597226705135E−09	0	−0.01	0.01	0.24	0.810467	0.01	0	0.02	2.15
Sex	0.2	0.19	0.2	39.81	0	0.13	0.12	0.14	25.84	5.21220580504717E−146	0.19	0.19	0.2	39.7	0	0.03	0.02	0.04	6.31	2.79741109285E−10	−0.12	−0.13	−0.11	−24.34	6.02697023787225E−130	0.26	0.26	0.27	54.92	0	0.06	0.05	0.07	11.19	5.0117268340372E−29	0.09	0.08	0.1	17.99	4.46442401760544E−72	0.15	0.14	0.16	30.5	6.2478143712816E−202	0.12	0.11	0.13	24.38
Age	0.35	0.34	0.36	75.36	0	0.41	0.4	0.42	90.06	0	0.27	0.26	0.28	55.56	0	−0.17	−0.18	−0.16	−35.35	1.27214699857528E−269	−0.05	−0.06	−0.04	−9.94	2.96968586039478E−23	0.55	0.54	0.55	130.25	0	−0.07	−0.08	−0.06	−13.48	2.45771543760759E−41	0.34	0.33	0.35	72.17	0	0.11	0.1	0.12	22.63	1.12851774898885E−112	0.11	0.1	0.12	22.31
Age-squared	0.11	0.1	0.12	22.22	1.02532778537522E−108	0.07	0.06	0.08	14.3	2.89430268534195E−46	0.07	0.06	0.08	13.78	4.12149762643604E−43	0	−0.01	0.01	−0.24	0.809066	0.01	0	0.02	2.7	0.00689296	0.02	0.01	0.03	4.92	8.74304476401343E−07	−0.01	−0.02	0	−2.06	0.0395906	0.09	0.08	0.1	18.67	1.72334651184439E−77	0.07	0.06	0.08	13.48	2.41500135116919E−41	0.04	0.03	0.05	8.94
Ethnicity	−0.04	−0.05	−0.03	−8.6	8.32184503607187E−18	0	−0.01	0.01	−0.12	0.907372	−0.03	−0.04	−0.02	−5.99	2.06457874270735E−09	−0.01	−0.02	0	−2.85	0.00442607	0.03	0.02	0.04	5.58	2.44568173547108E−08	0.01	0	0.02	1.32	0.188183	−0.02	−0.03	−0.01	−4.55	5.37963473124117E−06	−0.06	−0.07	−0.05	−11.2	4.32655206220046E−29	−0.03	−0.04	−0.02	−6.13	8.95562895897099E−10	−0.04	−0.05	−0.03	−7.09
Site 11026	−0.1	−0.11	−0.09	−19.39	2.30449477922068E−83	0.01	0	0.02	2.57	0.0101103	0.03	0.02	0.04	6.48	9.12131209365186E−11	−0.17	−0.18	−0.16	−34.92	2.88743373215626E−263	−0.05	−0.06	−0.04	−10.83	2.69601285201909E−27	0.02	0.01	0.03	3.14	0.00167703	−0.07	−0.08	−0.06	−13.85	1.50978082926818E−43	−0.22	−0.22	−0.21	−44.09	0	−0.15	−0.16	−0.14	−29.88	5.05886577655325E−194	−0.07	−0.08	−0.06	−14.81
Site 11027	−0.13	−0.14	−0.12	−26.01	7.3838461482665E−148	−0.04	−0.05	−0.03	−7.67	1.75102380904846E−14	−0.16	−0.17	−0.15	−32.83	2.60836784967595E−233	−0.26	−0.27	−0.25	−53.28	0	0.01	0	0.02	1.05	0.29396	−0.01	−0.02	0	−1.22	0.224158	−0.01	−0.02	0	−1.84	0.0660049	−0.08	−0.09	−0.07	−16.78	5.6025800744873E−63	−0.07	−0.08	−0.06	−13.81	2.7764500669676E−43	−0.13	−0.14	−0.12	−27.06
Site 11028	0	−0.01	0.01	−0.92	0.357733	0	−0.01	0.01	−0.73	0.46781	−0.01	−0.02	0	−1.07	0.28277	−0.02	−0.03	−0.01	−4.76	1.97048766620773E−06	0	−0.01	0.01	0.14	0.88698	−0.01	−0.02	0	−1.49	0.136554	0	−0.01	0.01	−0.78	0.433859	−0.03	−0.04	−0.02	−5.42	5.94546839592841E−08	−0.03	−0.04	−0.02	−6.6	4.18265414525854E−11	−0.03	−0.04	−0.02	−6.36
adj. R-squared	0.18					0.2					0.14					0.12					0.06					0.35					0.04					0.16					0.06					0.05
deg. freedom	40030					40030					40030					40030					40030					40030					40030					40030					40030					40030
	RD GCC					RD BCC					RD SCC					RD MCP					RD P					RD FX					RD CST L					RD ALIC L					RD PLIC L					RD RLIC L
Covariate	r-value	lower CI	upper CI	t-value	p-value	r-value	lower CI	upper CI	t-value	p-value	r-value	lower CI	upper CI	t-value	p-value	r-value	lower CI	upper CI	t-value	p-value	r-value	lower CI	upper CI	t-value	p-value	r-value	lower CI	upper CI	t-value	p-value	r-value	lower CI	upper CI	t-value	p-value	r-value	lower CI	upper CI	t-value	p-value	r-value	lower CI	upper CI	t-value	p-value	r-value	lower CI	upper CI	t-value
Intercept	0.97	0.97	0.97	868.19	0	0.98	0.98	0.98	955.32	0	0.98	0.98	0.98	1084.67	0	1	1	1	2388.27	0	0.99	0.99	0.99	1230.52	0	0.95	0.95	0.95	624.05	0	0.98	0.98	0.98	996.52	0	0.99	0.99	0.99	1411.86	0	0.99	0.99	0.99	1845.43	0	0.99	0.99	0.99	1723.26
BMI	0.05	0.04	0.06	10.75	6.38940744475199E−27	0.03	0.02	0.04	6.49	8.58852133652682E−11	0.02	0.01	0.03	4.65	3.33452602774008E−06	−0.05	−0.06	−0.04	−10.55	5.28511922537557E−26	−0.15	−0.16	−0.14	−30.07	1.87709924994684E−196	0.04	0.03	0.05	7.75	9.53364489633137E−15	−0.09	−0.1	−0.08	−18.89	3.31362280458754E−79	0.02	0.01	0.03	4.59	4.44136364083699E−06	0.02	0.01	0.03	3.92	9.05418532451311E−05	0.03	0.02	0.04	5.88
Sex:BMI	0.03	0.02	0.04	6.12	9.663466810583E−10	0.03	0.02	0.04	5.33	9.62653179483336E−08	0.01	0	0.02	2.83	0.00465147	0.05	0.04	0.06	10.63	2.23172838357144E−26	0	−0.01	0.01	0.11	0.912673	0.01	0	0.02	1.75	0.0805549	−0.01	−0.02	0	−2.47	0.013597	0.02	0.01	0.03	4.2	2.73023586563904E−05	0.01	0.01	0.02	2.98	0.00291717	0.02	0.01	0.03	4.78
Sex	0.03	0.02	0.04	6.05	1.42720244948495E−09	0.05	0.04	0.06	9.62	7.21959815423718E−22	0.11	0.1	0.11	21.17	6.42582216776318E−99	−0.07	−0.08	−0.06	−14.66	1.50283034615625E−48	−0.16	−0.17	−0.15	−31.9	1.38481277052048E−220	0.23	0.23	0.24	48.29	0	−0.14	−0.15	−0.13	−27.99	9.47703279732582E−171	−0.09	−0.1	−0.08	−18.3	1.70163043179483E−74	−0.02	−0.03	−0.01	−3.7	0.000212145	0.06	0.05	0.07	12.36
Age	0.47	0.47	0.48	107.93	0	0.42	0.41	0.43	91.95	0	0.34	0.33	0.35	72.61	0	0.15	0.14	0.16	30.92	1.63684202778668E−207	0	−0.01	0.01	0.5	0.619649	0.54	0.53	0.55	128.94	0	0.04	0.03	0.05	7.96	1.7495119797572E−15	0.38	0.38	0.39	83.16	0	0.21	0.2	0.22	42.29	0	0.32	0.31	0.33	66.77
Age-squared	0.12	0.11	0.12	23.21	2.43578115548135E−118	0.08	0.07	0.09	16.2	7.66390050760137E−59	0.09	0.08	0.1	19	4.16104333229784E−80	0.03	0.02	0.04	6.28	3.49812784954767E−10	−0.01	−0.02	0	−1.76	0.0791978	0.07	0.06	0.08	14.18	1.64037842146253E−45	0.01	0	0.02	1.43	0.152081	0.1	0.09	0.11	19.38	2.81034143338394E−83	0.02	0.01	0.03	4.07	4.80107050367725E−05	0.04	0.03	0.05	8.55
Ethnicity	0	−0.01	0.01	0.38	0.702274	0	−0.01	0.01	−0.57	0.567071	−0.03	−0.04	−0.02	−5.33	9.65825857902632E−08	0.01	0	0.02	2.04	0.0413821	0.02	0.01	0.03	4.78	1.76496746144233E−06	0	−0.01	0.01	0.68	0.496282	0.01	0	0.02	1.24	0.214813	−0.01	−0.02	0	−2.64	0.00824404	−0.02	−0.03	−0.01	−3.94	8.08739572355476E−05	−0.02	−0.03	−0.01	−3.95
Site 11026	−0.11	−0.12	−0.1	−21.39	5.79266852167534E−101	−0.01	−0.02	0	−1.27	0.203553	−0.03	−0.04	−0.02	−6.73	1.67055532084308E−11	−0.25	−0.26	−0.24	−50.84	0	−0.07	−0.08	−0.06	−13.75	6.03916620336012E−43	0.01	0	0.02	2.76	0.00574947	−0.05	−0.06	−0.04	−9.71	2.97631325059632E−22	−0.16	−0.17	−0.15	−33.37	7.7247202847285E−241	−0.27	−0.28	−0.26	−56.55	0	−0.11	−0.12	−0.1	−22.81
Site 11027	−0.03	−0.04	−0.02	−6.69	2.20104455115692E−11	0.03	0.02	0.04	6.23	4.72550987725459E−10	0.02	0.01	0.03	3.46	0.000531879	−0.21	−0.22	−0.2	−42.2	0	0.03	0.02	0.03	5.04	4.72469994418296E−07	0.02	0.01	0.03	3.46	0.000530826	0	−0.01	0.01	0.72	0.470581	−0.03	−0.04	−0.02	−6.69	2.26704552907378E−11	−0.09	−0.1	−0.08	−17.84	6.98223009792578E−71	0.01	0	0.02	2.56
Site 11028	−0.01	−0.02	0	−1.9	0.0571495	−0.01	−0.02	0	−1.29	0.196587	−0.01	−0.01	0	−1.04	0.300248	−0.02	−0.03	−0.01	−4.26	2.0462031214452E−05	0	−0.01	0.01	0.25	0.800963	−0.01	−0.02	0	−1.12	0.261003	0.01	0	0.02	1.47	0.142716	−0.02	−0.03	−0.01	−4.59	4.36116435758716E−06	−0.04	−0.05	−0.03	−7.4	1.3886650366717E−13	−0.02	−0.03	−0.01	−3.49
adj. R-squared	0.24					0.19					0.14					0.1					0.07					0.35					0.04					0.17					0.1					0.12
deg. freedom	40030					40030					40030					40030					40030					40030					40030					40030					40030					40030
	MD GCC					MD BCC					MD SCC					MD MCP					MD P					MD FX					MD CST L					MD ALIC L					MD PLIC L					MD RLIC L
Covariate	r-value	lower CI	upper CI	t-value	p-value	r-value	lower CI	upper CI	t-value	p-value	r-value	lower CI	upper CI	t-value	p-value	r-value	lower CI	upper CI	t-value	p-value	r-value	lower CI	upper CI	t-value	p-value	r-value	lower CI	upper CI	t-value	p-value	r-value	lower CI	upper CI	t-value	p-value	r-value	lower CI	upper CI	t-value	p-value	r-value	lower CI	upper CI	t-value	p-value	r-value	lower CI	upper CI	t-value
Intercept	0.99	0.99	0.99	1809.63	0	0.99	0.99	0.99	1878.4	0	1	1	1	2427.49	0	1	1	1	3240.06	0	0.99	0.99	0.99	1467.31	0	0.97	0.97	0.97	866.53	0	0.99	0.99	0.99	1509.41	0	1	1	1	2201.33	0	1	1	1	3738.64	0	1	1	1	2860.31
BMI	0.04	0.03	0.05	7.65	2.07277085235252E−14	0.02	0.01	0.03	4.33	1.47376686137424E−05	0	−0.01	0.01	−0.15	0.88288	−0.1	−0.11	−0.09	−19.76	1.59886366037724E−86	−0.16	−0.17	−0.15	−32.27	1.52200531106399E−225	0.03	0.02	0.04	5.99	2.06644291633494E−09	−0.12	−0.13	−0.11	−24.1	2.03372437663087E−127	0.01	0	0.02	1.69	0.0915777	0	−0.01	0.01	0.45	0.656244	−0.01	−0.02	0	−1.32
Sex:BMI	0.04	0.03	0.05	7.14	9.68969510859027E−13	0.03	0.02	0.04	6.84	8.08219106725321E−12	0.02	0.01	0.03	4.88	1.04065191032108E−06	0.06	0.05	0.07	11.85	2.541626908866E−32	0	−0.01	0.01	0.9	0.36625	0.01	0	0.02	1.83	0.0674715	−0.02	−0.02	−0.01	−3.01	0.00264508	0.03	0.02	0.04	5.2	1.95788690397919E−07	0.01	0	0.02	2.38	0.0174341	0.02	0.01	0.03	4.42
Sex	0.09	0.08	0.1	18.07	1.11989207982294E−72	0.08	0.07	0.09	16.18	9.90541009596355E−59	0.16	0.15	0.17	32.84	1.8768183425097E−233	−0.03	−0.04	−0.02	−5.41	6.33681399866892E−08	−0.15	−0.16	−0.14	−30.72	7.9803019378007E−205	0.25	0.24	0.26	51.51	0	−0.07	−0.08	−0.06	−14.41	5.71804324897425E−47	−0.03	−0.03	−0.02	−5.02	5.2034951705777E−07	0.08	0.07	0.09	15.96	3.50820417003939E−57	0.1	0.09	0.11	20.77
Age	0.48	0.47	0.48	108.17	0	0.45	0.44	0.46	100.19	0	0.36	0.35	0.36	76.21	0	−0.01	−0.02	0	−1.42	0.155612	−0.02	−0.03	−0.01	−4.16	3.20508964398682E−05	0.55	0.55	0.56	132.63	0	0	−0.01	0.01	−0.48	0.634009	0.39	0.39	0.4	85.97	0	0.22	0.21	0.23	45.76	0	0.28	0.27	0.29	58.28
Age-squared	0.13	0.12	0.14	25.31	3.27099076849937E−140	0.09	0.08	0.09	17.12	1.69032542301279E−65	0.1	0.09	0.11	19.63	2.34355936828955E−85	0.02	0.01	0.03	3.73	0.000194394	0	−0.01	0.01	0.15	0.877004	0.06	0.05	0.07	11.76	7.24048371024241E−32	0	−0.01	0.01	0.11	0.910302	0.1	0.09	0.11	20.81	1.19975257314518E−95	0.06	0.05	0.07	11.42	3.87862901767713E−30	0.05	0.04	0.06	10.51
Ethnicity	−0.01	−0.02	0	−2.62	0.00878324	0	−0.01	0.01	−0.49	0.626158	−0.03	−0.04	−0.02	−6.48	9.36485923692613E−11	0	−0.01	0.01	−0.34	0.731962	0.03	0.02	0.04	5.49	4.08491503528064E−08	0	−0.01	0.01	0.88	0.376443	−0.01	−0.02	0	−1.1	0.269318	−0.03	−0.04	−0.02	−6.39	1.63609773796555E−10	−0.03	−0.04	−0.02	−6.74	1.63288011524005E−11	−0.03	−0.04	−0.02	−6.31
Site 11026	−0.11	−0.12	−0.1	−22.99	3.08027433256035E−116	0	−0.01	0.01	−0.13	0.898855	−0.01	−0.02	0	−1.83	0.0676793	−0.25	−0.26	−0.24	−51.18	0	−0.07	−0.08	−0.06	−13.32	2.14295821531666E−40	0.01	0	0.02	2.92	0.00355383	−0.06	−0.07	−0.05	−12.73	4.64324294181907E−37	−0.2	−0.21	−0.19	−40.73	0	−0.29	−0.3	−0.28	−61	0	−0.12	−0.13	−0.11	−23.53
Site 11027	−0.07	−0.08	−0.06	−13.97	2.95874580114271E−44	0.01	0	0.02	1.87	0.0614766	−0.06	−0.07	−0.05	−12.58	3.38778274226095E−36	−0.27	−0.28	−0.26	−56.45	0	0.02	0.01	0.03	3.68	0.000235992	0.01	0	0.02	2.1	0.0355033	0	−0.01	0.01	−0.27	0.789782	−0.06	−0.07	−0.05	−11.45	2.70506115567389E−30	−0.11	−0.12	−0.1	−21.93	5.67522973047996E−106	−0.06	−0.07	−0.05	−11.63
Site 11028	−0.01	−0.02	0	−1.77	0.076075	−0.01	−0.02	0	−1.23	0.219802	−0.01	−0.02	0	−1.22	0.222069	−0.03	−0.04	−0.02	−5.34	9.22204121693929E−08	0	−0.01	0.01	0.23	0.821007	−0.01	−0.02	0	−1.27	0.205225	0	−0.01	0.01	0.67	0.50375	−0.03	−0.04	−0.02	−5.34	9.28404433689154E−08	−0.05	−0.06	−0.04	−9.63	6.02557493055111E−22	−0.03	−0.04	−0.02	−5.62
adj. R-squared	0.25					0.22					0.17					0.11					0.07					0.36					0.04					0.18					0.13					0.1
deg. freedom	40030					40030					40030					40030					40030					40030					40030					40030					40030					40030
[truncated: 191 more columns]

[truncated: 14 more sheets: Supplementary Table 11, Supplementary Table 12, Supplementary Table 13, Supplementary Table 14, Supplementary Table 15, Supplementary Table 16, Supplementary Table 17, Supplementary Table 18, Supplementary Table 19, Supplementary Table 20, Supplementary Table 21, Supplementary Table 22, Supplementary Table 23, Supplementary Table 24]
